# Supplementary material for: Synthesis of imidazo[4,5-e][1,3]thiazino[2,3-c][1,2,4]triazines via a base-induced rearrangement of functionalized imidazo[4,5-e]thiazolo[2,3-c][1,2,4]triazines
Source: Beilstein J Org Chem. 2023 Jul 28;19:1047–54. doi: 10.3762/bjoc.19.80 (PMC10390826; doi:10.3762/bjoc.19.80)
Supplement: File 2 — Crystallographic information file for compound 5a. [file Beilstein_J_Org_Chem-19-1047-s002.cif]

data_IA-1190

_publ_section_acknowledgements
;
Crystal structure determination was performed in the Department of Structural
Studies of Zelinsky Institute of Organic Chemistry, Moscow.
;

_audit_creation_method            'SHELXL-2018/3'
_shelx_SHELXL_version_number      '2018/3'
_chemical_name_systematic         ?
_chemical_name_common             ?
_chemical_melting_point           ?
_chemical_formula_moiety          'C10 H11 N5 O4 S'
_chemical_formula_sum             'C10 H11 N5 O4 S'
_chemical_formula_weight          297.30

loop_
 _atom_type_symbol
 _atom_type_description
 _atom_type_scat_dispersion_real
 _atom_type_scat_dispersion_imag
 _atom_type_scat_source
 'C'  'C'   0.0033   0.0016
 'International Tables Vol C Tables 4.2.6.8 and 6.1.1.4'
 'H'  'H'   0.0000   0.0000
 'International Tables Vol C Tables 4.2.6.8 and 6.1.1.4'
 'N'  'N'   0.0061   0.0033
 'International Tables Vol C Tables 4.2.6.8 and 6.1.1.4'
 'O'  'O'   0.0106   0.0060
 'International Tables Vol C Tables 4.2.6.8 and 6.1.1.4'
 'S'  'S'   0.1246   0.1234
 'International Tables Vol C Tables 4.2.6.8 and 6.1.1.4'
 
_space_group_crystal_system       orthorhombic
_space_group_IT_number            61
_space_group_name_H-M_alt         'P b c a'
_space_group_name_Hall            '-P 2ac 2ab'
 
_shelx_space_group_comment
;
The symmetry employed for this shelxl refinement is uniquely defined
by the following loop, which should always be used as a source of
symmetry information in preference to the above space-group names.
They are only intended as comments.
;
 
loop_
 _space_group_symop_operation_xyz
 'x, y, z'
 'x+1/2, -y+1/2, -z'
 '-x, y+1/2, -z+1/2'
 '-x+1/2, -y, z+1/2'
 '-x, -y, -z'
 '-x-1/2, y-1/2, z'
 'x, -y-1/2, z-1/2'
 'x-1/2, y, -z-1/2'
 
_cell_length_a                    9.8425(2)
_cell_length_b                    12.4395(3)
_cell_length_c                    19.3468(4)
_cell_angle_alpha                 90
_cell_angle_beta                  90
_cell_angle_gamma                 90
_cell_volume                      2368.74(9)
_cell_formula_units_Z             8
_cell_measurement_temperature     100(2)
_cell_measurement_reflns_used      9822
_cell_measurement_theta_min        2.84
_cell_measurement_theta_max       38.54

_exptl_crystal_description        block
_exptl_crystal_colour             gold
_exptl_crystal_density_meas       ?
_exptl_crystal_density_method     ?
_exptl_crystal_density_diffrn     1.667
_exptl_crystal_F_000              1232
_exptl_transmission_factor_min    ?
_exptl_transmission_factor_max    ?
_exptl_crystal_size_max           0.58
_exptl_crystal_size_mid           0.51
_exptl_crystal_size_min           0.45
_exptl_absorpt_coefficient_mu     0.298
_shelx_estimated_absorpt_T_min    0.846
_shelx_estimated_absorpt_T_max    0.878
_exptl_absorpt_correction_type    multi-scan
_exptl_absorpt_correction_T_min   0.6428
_exptl_absorpt_correction_T_max   0.6971
_exptl_absorpt_process_details
'SADABS 2016/2 (Krause et al., J. Appl. Cryst. 2015, 48, 3-10)'
_diffrn_ambient_temperature       100(2)
_diffrn_radiation_wavelength      0.71073
_diffrn_radiation_type            MoK\a
_diffrn_source                    'sealed X-Ray tube'
_diffrn_source_power              50
_diffrn_source_current            30
_diffrn_source_size               '0.6 mm, fine-focus'
_diffrn_radiation_monochromator   graphite
_diffrn_measurement_device_type   'Bruker AXS D8 QUEST, Photon III detector'
_diffrn_measurement_method        '\f and \w shutterless scans'
_diffrn_detector_area_resol_mean  7.31
_diffrn_reflns_number             93806
_diffrn_reflns_av_unetI/netI      0.0161
_diffrn_reflns_av_R_equivalents   0.0364
_diffrn_reflns_limit_h_min        -11
_diffrn_reflns_limit_h_max        16
_diffrn_reflns_limit_k_min        -21
_diffrn_reflns_limit_k_max        21
_diffrn_reflns_limit_l_min        -33
_diffrn_reflns_limit_l_max        33
_diffrn_reflns_theta_min          2.105
_diffrn_reflns_theta_max          37.799
_diffrn_reflns_theta_full         25.242
_diffrn_measured_fraction_theta_max   0.999
_diffrn_measured_fraction_theta_full  0.998
_diffrn_reflns_Laue_measured_fraction_max    0.999
_diffrn_reflns_Laue_measured_fraction_full   0.998
_diffrn_reflns_point_group_measured_fraction_max   0.999
_diffrn_reflns_point_group_measured_fraction_full  0.998
_reflns_number_total              6357
_reflns_number_gt                 5657
_reflns_threshold_expression      'I > 2\s(I)'
_reflns_Friedel_coverage          0.000
_reflns_Friedel_fraction_max      .
_reflns_Friedel_fraction_full     .
 
_reflns_special_details
;
 Reflections were merged by SHELXL according to the crystal
 class for the calculation of statistics and refinement.
 
 _reflns_Friedel_fraction is defined as the number of unique
 Friedel pairs measured divided by the number that would be
 possible theoretically, ignoring centric projections and
 systematic absences.
;
 
_computing_data_collection        '<i>APEX3</i> (Bruker, 2019)'
_computing_cell_refinement        'SAINT (Bruker, 2019)'
_computing_data_reduction         'SAINT (Bruker, 2019)'
_computing_structure_solution
 'SHELXT, SHELXS-2013 (Sheldrick, Acta Cryst., 2015, A71, 3-8)'
_computing_structure_refinement
 'SHELXL-2018 (Sheldrick, Acta Cryst., 2015, C71, 3-8)'
_computing_molecular_graphics
 'SHELXTL (Sheldrick, Acta Cryst., 2008, A64, 112-122)'
_computing_publication_material
 'SHELXTL (Sheldrick, Acta Cryst., 2008, A64, 112-122)'
_refine_special_details
;
 Refinement of F^2^ against ALL reflections.  The weighted R-factor wR and 
 goodness of fit S are based on F^2^, conventional R-factors R are based 
 on F, with F set to zero for negative F^2^. The threshold expression of 
 F^2^ > 2sigma(F^2^) is used only for calculating R-factors(gt) etc. and is 
 not relevant to the choice of reflections for refinement.  R-factors based 
 on F^2^ are statistically about twice as large as those based on F, and R- 
 factors based on ALL data will be even larger.
;
_refine_ls_structure_factor_coef  Fsqd
_refine_ls_matrix_type            full
_refine_ls_weighting_scheme       calc
_refine_ls_weighting_details
'w=1/[\s^2^(Fo^2^)+(0.0413P)^2^+1.0101P] where P=(Fo^2^+2Fc^2^)/3'
_atom_sites_solution_primary      direct
_atom_sites_solution_secondary    difmap
_atom_sites_solution_hydrogens    difmap
_refine_ls_hydrogen_treatment     refall
_refine_ls_extinction_method      none
_refine_ls_extinction_coef        .
_refine_ls_number_reflns          6357
_refine_ls_number_parameters      225
_refine_ls_number_restraints      0
_refine_ls_R_factor_all           0.0404
_refine_ls_R_factor_gt            0.0344
_refine_ls_wR_factor_ref          0.0928
_refine_ls_wR_factor_gt           0.0884
_refine_ls_goodness_of_fit_ref    1.093
_refine_ls_restrained_S_all       1.093
_refine_ls_shift/su_max           0.001
_refine_ls_shift/su_mean          0.000
 
loop_
 _atom_site_label
 _atom_site_type_symbol
 _atom_site_fract_x
 _atom_site_fract_y
 _atom_site_fract_z
 _atom_site_U_iso_or_equiv
 _atom_site_adp_type
 _atom_site_occupancy
 _atom_site_site_symmetry_order  
 _atom_site_calc_flag
 _atom_site_refinement_flags_posn
 _atom_site_refinement_flags_adp
 _atom_site_refinement_flags_occupancy
 _atom_site_disorder_assembly
 _atom_site_disorder_group
S1 S 0.50922(2) 0.71147(2) 0.60884(2) 0.01305(5) Uani 1 1 d . . . . .
O1 O 0.23816(6) 0.77993(5) 0.59766(3) 0.01484(10) Uani 1 1 d . . . . .
H1 H 0.156(2) 0.8058(16) 0.5917(10) 0.051(5) Uiso 1 1 d . . . . .
O2 O 0.15038(6) 0.64071(5) 0.53787(3) 0.01433(10) Uani 1 1 d . . . . .
O3 O 0.50163(6) 0.36066(5) 0.58728(3) 0.01284(10) Uani 1 1 d . . . . .
O4 O 0.86620(7) 0.47233(6) 0.78497(3) 0.01820(11) Uani 1 1 d . . . . .
N1 N 0.62748(6) 0.51147(5) 0.59986(3) 0.01028(10) Uani 1 1 d . . . . .
N2 N 0.75696(7) 0.41178(5) 0.68662(3) 0.01341(11) Uani 1 1 d . . . . .
N3 N 0.90643(7) 0.54538(6) 0.67648(3) 0.01309(11) Uani 1 1 d . . . . .
N4 N 0.86010(6) 0.59575(5) 0.55617(3) 0.01231(10) Uani 1 1 d . . . . .
H4 H 0.9329(16) 0.6322(12) 0.5504(8) 0.024(4) Uiso 1 1 d . . . . .
N5 N 0.75425(6) 0.66694(5) 0.56944(3) 0.01226(10) Uani 1 1 d . . . . .
C1 C 0.24302(7) 0.68442(6) 0.56836(4) 0.01106(11) Uani 1 1 d . . . . .
C2 C 0.37754(7) 0.63080(6) 0.57883(4) 0.01077(11) Uani 1 1 d . . . . .
C3 C 0.38786(7) 0.52447(6) 0.56802(4) 0.01092(11) Uani 1 1 d . . . . .
H3 H 0.3102(15) 0.4847(11) 0.5523(7) 0.021(3) Uiso 1 1 d . . . . .
C4 C 0.50735(7) 0.46027(6) 0.58565(4) 0.01027(10) Uani 1 1 d . . . . .
C5 C 0.74907(7) 0.44287(6) 0.61515(4) 0.01055(10) Uani 1 1 d . . . . .
H5 H 0.7406(14) 0.3822(11) 0.5852(7) 0.016(3) Uiso 1 1 d . . . . .
C6 C 0.84517(8) 0.47620(6) 0.72273(4) 0.01299(11) Uani 1 1 d . . . . .
C7 C 0.87897(7) 0.50989(6) 0.60567(4) 0.01100(11) Uani 1 1 d . . . . .
H7 H 0.9525(14) 0.4671(10) 0.5885(7) 0.013(3) Uiso 1 1 d . . . . .
C8 C 0.64393(7) 0.62330(6) 0.59016(4) 0.01077(11) Uani 1 1 d . . . . .
C9 C 0.67121(9) 0.33264(7) 0.72031(4) 0.01694(13) Uani 1 1 d . . . . .
H9A H 0.7018(15) 0.3212(12) 0.7655(8) 0.022(3) Uiso 1 1 d . . . . .
H9B H 0.6755(16) 0.2666(13) 0.6953(8) 0.032(4) Uiso 1 1 d . . . . .
H9C H 0.5781(17) 0.3570(13) 0.7226(9) 0.032(4) Uiso 1 1 d . . . . .
C10 C 1.03475(9) 0.59593(8) 0.69448(4) 0.01811(14) Uani 1 1 d . . . . .
H10A H 1.1115(15) 0.5519(12) 0.6802(8) 0.025(4) Uiso 1 1 d . . . . .
H10B H 1.0380(15) 0.6029(12) 0.7441(8) 0.025(3) Uiso 1 1 d . . . . .
H10C H 1.0426(16) 0.6675(12) 0.6715(8) 0.025(4) Uiso 1 1 d . . . . .
 
loop_
 _atom_site_aniso_label
 _atom_site_aniso_U_11
 _atom_site_aniso_U_22
 _atom_site_aniso_U_33
 _atom_site_aniso_U_23
 _atom_site_aniso_U_13
 _atom_site_aniso_U_12
S1 0.01066(7) 0.00920(7) 0.01930(9) -0.00215(6) -0.00087(6) 0.00001(5)
O1 0.0130(2) 0.0115(2) 0.0201(2) -0.00247(18) -0.00128(19) 0.00297(17)
O2 0.0108(2) 0.0157(2) 0.0165(2) -0.00101(19) -0.00128(18) -0.00017(18)
O3 0.0123(2) 0.0085(2) 0.0177(2) -0.00013(17) 0.00035(17) -0.00098(16)
O4 0.0190(3) 0.0250(3) 0.0106(2) 0.0011(2) -0.00226(19) -0.0008(2)
N1 0.0092(2) 0.0090(2) 0.0126(2) 0.00021(18) -0.00079(17) -0.00040(17)
N2 0.0146(3) 0.0141(2) 0.0115(2) 0.00280(19) -0.00144(19) -0.0019(2)
N3 0.0122(2) 0.0160(3) 0.0111(2) 0.0001(2) -0.00190(19) -0.00265(19)
N4 0.0095(2) 0.0140(2) 0.0135(2) 0.0025(2) 0.00041(18) -0.00022(19)
N5 0.0102(2) 0.0119(2) 0.0147(2) 0.00134(19) -0.00072(19) -0.00072(18)
C1 0.0103(2) 0.0111(2) 0.0119(3) 0.0013(2) 0.0009(2) 0.0008(2)
C2 0.0100(2) 0.0106(2) 0.0117(2) 0.0000(2) 0.00014(19) 0.00000(19)
C3 0.0097(2) 0.0110(2) 0.0120(3) 0.0000(2) -0.0002(2) -0.0005(2)
C4 0.0097(2) 0.0100(2) 0.0111(2) -0.0001(2) 0.00047(19) -0.00093(19)
C5 0.0099(2) 0.0105(2) 0.0113(2) 0.0002(2) -0.00008(19) 0.00064(19)
C6 0.0124(3) 0.0149(3) 0.0117(3) 0.0007(2) -0.0007(2) 0.0011(2)
C7 0.0098(2) 0.0127(3) 0.0105(2) 0.0005(2) -0.00037(19) 0.0003(2)
C8 0.0100(2) 0.0093(2) 0.0130(3) 0.0000(2) -0.0008(2) -0.00061(19)
C9 0.0182(3) 0.0162(3) 0.0164(3) 0.0043(2) 0.0009(2) -0.0029(2)
C10 0.0147(3) 0.0234(4) 0.0163(3) -0.0006(3) -0.0028(2) -0.0057(3)
 
_geom_special_details
;
 All esds (except the esd in the dihedral angle between two l.s. planes)
 are estimated using the full covariance matrix.  The cell esds are taken
 into account individually in the estimation of esds in distances, angles
 and torsion angles; correlations between esds in cell parameters are only
 used when they are defined by crystal symmetry.  An approximate (isotropic)
 treatment of cell esds is used for estimating esds involving l.s. planes.
;
 
loop_
 _geom_bond_atom_site_label_1
 _geom_bond_atom_site_label_2
 _geom_bond_distance
 _geom_bond_site_symmetry_2
 _geom_bond_publ_flag
S1 C2 1.7390(7) . ?
S1 C8 1.7584(7) . ?
O1 C1 1.3173(9) . ?
O1 H1 0.88(2) . ?
O2 C1 1.2144(9) . ?
O3 C4 1.2408(9) . ?
O4 C6 1.2229(9) . ?
N1 C4 1.3709(9) . ?
N1 C8 1.4129(9) . ?
N1 C5 1.4993(9) . ?
N2 C6 1.3726(10) . ?
N2 C5 1.4379(10) . ?
N2 C9 1.4512(10) . ?
N3 C6 1.3801(10) . ?
N3 C10 1.4531(11) . ?
N3 C7 1.4645(10) . ?
N4 N5 1.3912(9) . ?
N4 C7 1.4465(10) . ?
N4 H4 0.855(15) . ?
N5 C8 1.2785(9) . ?
C1 C2 1.4962(10) . ?
C2 C3 1.3430(10) . ?
C3 C4 1.4619(10) . ?
C3 H3 0.960(15) . ?
C5 C7 1.5373(10) . ?
C5 H5 0.955(14) . ?
C7 H7 0.958(14) . ?
C9 H9A 0.935(15) . ?
C9 H9B 0.955(17) . ?
C9 H9C 0.967(17) . ?
C10 H10A 0.973(15) . ?
C10 H10B 0.964(16) . ?
C10 H10C 0.999(15) . ?
 
loop_
 _geom_angle_atom_site_label_1
 _geom_angle_atom_site_label_2
 _geom_angle_atom_site_label_3
 _geom_angle
 _geom_angle_site_symmetry_1
 _geom_angle_site_symmetry_3
 _geom_angle_publ_flag
C2 S1 C8 97.66(3) . . ?
C1 O1 H1 107.9(13) . . ?
C4 N1 C8 121.98(6) . . ?
C4 N1 C5 117.62(6) . . ?
C8 N1 C5 119.68(6) . . ?
C6 N2 C5 111.50(6) . . ?
C6 N2 C9 122.37(7) . . ?
C5 N2 C9 125.66(7) . . ?
C6 N3 C10 119.62(6) . . ?
C6 N3 C7 109.75(6) . . ?
C10 N3 C7 121.00(6) . . ?
N5 N4 C7 116.36(6) . . ?
N5 N4 H4 108.3(10) . . ?
C7 N4 H4 111.7(10) . . ?
C8 N5 N4 115.06(6) . . ?
O2 C1 O1 125.84(7) . . ?
O2 C1 C2 122.04(7) . . ?
O1 C1 C2 112.08(6) . . ?
C3 C2 C1 119.01(6) . . ?
C3 C2 S1 124.33(6) . . ?
C1 C2 S1 116.58(5) . . ?
C2 C3 C4 124.23(6) . . ?
C2 C3 H3 119.8(9) . . ?
C4 C3 H3 115.7(9) . . ?
O3 C4 N1 119.87(6) . . ?
O3 C4 C3 121.00(6) . . ?
N1 C4 C3 119.13(6) . . ?
N2 C5 N1 112.71(6) . . ?
N2 C5 C7 102.46(6) . . ?
N1 C5 C7 109.37(6) . . ?
N2 C5 H5 112.0(8) . . ?
N1 C5 H5 105.1(8) . . ?
C7 C5 H5 115.4(8) . . ?
O4 C6 N2 125.82(7) . . ?
O4 C6 N3 126.09(7) . . ?
N2 C6 N3 108.09(6) . . ?
N4 C7 N3 114.86(6) . . ?
N4 C7 C5 111.88(6) . . ?
N3 C7 C5 101.85(6) . . ?
N4 C7 H7 106.1(8) . . ?
N3 C7 H7 110.7(8) . . ?
C5 C7 H7 111.6(8) . . ?
N5 C8 N1 123.85(7) . . ?
N5 C8 S1 116.10(5) . . ?
N1 C8 S1 120.03(5) . . ?
N2 C9 H9A 109.6(9) . . ?
N2 C9 H9B 109.4(10) . . ?
H9A C9 H9B 109.1(13) . . ?
N2 C9 H9C 111.1(10) . . ?
H9A C9 H9C 108.1(13) . . ?
H9B C9 H9C 109.6(13) . . ?
N3 C10 H10A 111.3(9) . . ?
N3 C10 H10B 107.8(9) . . ?
H10A C10 H10B 107.9(13) . . ?
N3 C10 H10C 110.3(9) . . ?
H10A C10 H10C 108.4(12) . . ?
H10B C10 H10C 111.1(12) . . ?
 
loop_
 _geom_torsion_atom_site_label_1
 _geom_torsion_atom_site_label_2
 _geom_torsion_atom_site_label_3
 _geom_torsion_atom_site_label_4
 _geom_torsion
 _geom_torsion_site_symmetry_1
 _geom_torsion_site_symmetry_2
 _geom_torsion_site_symmetry_3
 _geom_torsion_site_symmetry_4
 _geom_torsion_publ_flag
C7 N4 N5 C8 -42.32(9) . . . . ?
O2 C1 C2 C3 -14.72(11) . . . . ?
O1 C1 C2 C3 163.19(7) . . . . ?
O2 C1 C2 S1 168.45(6) . . . . ?
O1 C1 C2 S1 -13.64(8) . . . . ?
C8 S1 C2 C3 17.93(7) . . . . ?
C8 S1 C2 C1 -165.42(6) . . . . ?
C1 C2 C3 C4 -170.99(6) . . . . ?
S1 C2 C3 C4 5.58(11) . . . . ?
C8 N1 C4 O3 171.77(7) . . . . ?
C5 N1 C4 O3 1.57(10) . . . . ?
C8 N1 C4 C3 -7.58(10) . . . . ?
C5 N1 C4 C3 -177.78(6) . . . . ?
C2 C3 C4 O3 165.61(7) . . . . ?
C2 C3 C4 N1 -15.04(11) . . . . ?
C6 N2 C5 N1 -98.82(7) . . . . ?
C9 N2 C5 N1 73.37(9) . . . . ?
C6 N2 C5 C7 18.61(8) . . . . ?
C9 N2 C5 C7 -169.20(7) . . . . ?
C4 N1 C5 N2 -85.46(8) . . . . ?
C8 N1 C5 N2 104.10(7) . . . . ?
C4 N1 C5 C7 161.27(6) . . . . ?
C8 N1 C5 C7 -9.17(8) . . . . ?
C5 N2 C6 O4 175.63(8) . . . . ?
C9 N2 C6 O4 3.14(13) . . . . ?
C5 N2 C6 N3 -4.78(9) . . . . ?
C9 N2 C6 N3 -177.27(7) . . . . ?
C10 N3 C6 O4 20.71(12) . . . . ?
C7 N3 C6 O4 167.16(8) . . . . ?
C10 N3 C6 N2 -158.88(7) . . . . ?
C7 N3 C6 N2 -12.43(8) . . . . ?
N5 N4 C7 N3 -59.47(8) . . . . ?
N5 N4 C7 C5 55.99(8) . . . . ?
C6 N3 C7 N4 144.07(6) . . . . ?
C10 N3 C7 N4 -70.02(9) . . . . ?
C6 N3 C7 C5 22.95(8) . . . . ?
C10 N3 C7 C5 168.86(7) . . . . ?
N2 C5 C7 N4 -147.22(6) . . . . ?
N1 C5 C7 N4 -27.43(8) . . . . ?
N2 C5 C7 N3 -24.05(7) . . . . ?
N1 C5 C7 N3 95.74(6) . . . . ?
N4 N5 C8 N1 0.40(10) . . . . ?
N4 N5 C8 S1 178.90(5) . . . . ?
C4 N1 C8 N5 -144.29(7) . . . . ?
C5 N1 C8 N5 25.72(11) . . . . ?
C4 N1 C8 S1 37.27(9) . . . . ?
C5 N1 C8 S1 -152.72(5) . . . . ?
C2 S1 C8 N5 143.42(6) . . . . ?
C2 S1 C8 N1 -38.03(6) . . . . ?
 
loop_
 _geom_hbond_atom_site_label_D 
 _geom_hbond_atom_site_label_H 
 _geom_hbond_atom_site_label_A 
 _geom_hbond_distance_DH 
 _geom_hbond_distance_HA 
 _geom_hbond_distance_DA 
 _geom_hbond_angle_DHA 
 _geom_hbond_site_symmetry_A 
 _geom_hbond_publ_flag
O1 H1 O3  0.88(2) 1.70(2) 2.5728(8) 175(2) 6_665 yes
N4 H4 O2  0.855(15) 2.157(15) 2.9328(9) 150.8(14) 1_655 yes
 
_refine_diff_density_max    0.631
_refine_diff_density_min   -0.387
_refine_diff_density_rms    0.067

_shelx_res_file
;
TITL IA-1190 in Pbca
    IA-1190.res
    created by SHELXL-2018/3 at 13:12:21 on 15-Mar-2021
CELL 0.71073   9.84250  12.43950  19.34680  90.0000  90.0000  90.0000
ZERR    8.00   0.00020   0.00030   0.00040   0.0000   0.0000   0.0000
LATT  1
SYMM x+1/2, -y+1/2, -z
SYMM -x, y+1/2, -z+1/2
SYMM -x+1/2, -y, z+1/2
SFAC C H N O S
UNIT 80 88 40 32 8
TEMP -173.15
SIZE 0.45 0.51 0.58
OMIT -4  75.6
OMIT 10   6   0
LIST 4
L.S. 8
FMAP 2
PLAN 20
ACTA
EQIV $1 -x+1/2, y+1/2, z
HTAB O1 O3_$1
EQIV $2 x+1, y, z
HTAB N4 O2_$2
BOND $H
CONF
WGHT    0.041300    1.010100
FVAR       0.12962
S1    5    0.509217    0.711474    0.608845    11.00000    0.01066    0.00920 =
         0.01930   -0.00215   -0.00087    0.00001
O1    4    0.238162    0.779926    0.597659    11.00000    0.01296    0.01149 =
         0.02007   -0.00247   -0.00128    0.00297
H1    2    0.155959    0.805821    0.591666    11.00000    0.05095
O2    4    0.150385    0.640711    0.537873    11.00000    0.01081    0.01568 =
         0.01651   -0.00101   -0.00128   -0.00017
O3    4    0.501631    0.360655    0.587283    11.00000    0.01231    0.00851 =
         0.01771   -0.00013    0.00035   -0.00098
O4    4    0.866201    0.472328    0.784974    11.00000    0.01901    0.02497 =
         0.01062    0.00107   -0.00226   -0.00078
N1    3    0.627480    0.511474    0.599856    11.00000    0.00917    0.00902 =
         0.01264    0.00021   -0.00079   -0.00040
N2    3    0.756956    0.411776    0.686623    11.00000    0.01459    0.01409 =
         0.01155    0.00280   -0.00144   -0.00191
N3    3    0.906431    0.545383    0.676480    11.00000    0.01216    0.01602 =
         0.01110    0.00010   -0.00190   -0.00265
N4    3    0.860095    0.595754    0.556171    11.00000    0.00946    0.01397 =
         0.01351    0.00248    0.00041   -0.00022
H4    2    0.932874    0.632157    0.550429    11.00000    0.02384
N5    3    0.754250    0.666941    0.569440    11.00000    0.01016    0.01190 =
         0.01474    0.00134   -0.00072   -0.00072
C1    1    0.243024    0.684417    0.568356    11.00000    0.01027    0.01105 =
         0.01187    0.00127    0.00087    0.00080
C2    1    0.377539    0.630802    0.578827    11.00000    0.01000    0.01062 =
         0.01169    0.00001    0.00014    0.00000
C3    1    0.387865    0.524467    0.568019    11.00000    0.00974    0.01097 =
         0.01204    0.00001   -0.00020   -0.00049
H3    2    0.310235    0.484716    0.552292    11.00000    0.02112
C4    1    0.507350    0.460267    0.585652    11.00000    0.00975    0.00996 =
         0.01109   -0.00014    0.00047   -0.00093
C5    1    0.749071    0.442874    0.615154    11.00000    0.00991    0.01047 =
         0.01126    0.00017   -0.00008    0.00064
H5    2    0.740587    0.382185    0.585202    11.00000    0.01581
C6    1    0.845170    0.476200    0.722728    11.00000    0.01238    0.01486 =
         0.01172    0.00074   -0.00071    0.00111
C7    1    0.878971    0.509893    0.605667    11.00000    0.00979    0.01269 =
         0.01051    0.00054   -0.00037    0.00027
H7    2    0.952467    0.467053    0.588478    11.00000    0.01251
C8    1    0.643926    0.623296    0.590159    11.00000    0.01000    0.00928 =
         0.01303    0.00004   -0.00079   -0.00061
C9    1    0.671207    0.332641    0.720308    11.00000    0.01819    0.01623 =
         0.01641    0.00434    0.00092   -0.00294
H9A   2    0.701810    0.321219    0.765465    11.00000    0.02246
H9B   2    0.675460    0.266553    0.695330    11.00000    0.03188
H9C   2    0.578072    0.357011    0.722600    11.00000    0.03219
C10   1    1.034748    0.595926    0.694476    11.00000    0.01467    0.02338 =
         0.01629   -0.00060   -0.00275   -0.00571
H10A  2    1.111512    0.551878    0.680187    11.00000    0.02472
H10B  2    1.038010    0.602919    0.744079    11.00000    0.02487
H10C  2    1.042586    0.667532    0.671470    11.00000    0.02542
HKLF 4


REM  IA-1190 in Pbca
REM wR2 = 0.092827, GooF = S = 1.09343, Restrained GooF = 1.09343 for all data
REM R1 = 0.034422 for 5657 Fo > 4sig(Fo) and 0.040404 for all 6357 data
REM 225 parameters refined using 0 restraints

END

WGHT      0.0413      1.0101

REM Highest difference peak  0.631,  deepest hole -0.387,  1-sigma level  0.067
Q1    1   0.3805  0.5780  0.5767  11.00000  0.05    0.63
Q2    1   0.6995  0.6406  0.5835  11.00000  0.05    0.57
Q3    1   0.3165  0.6637  0.5763  11.00000  0.05    0.52
Q4    1   0.4501  0.4909  0.5769  11.00000  0.05    0.51
Q5    1   0.1861  0.6681  0.5586  11.00000  0.05    0.47
Q6    1   0.8152  0.4748  0.6112  11.00000  0.05    0.45
Q7    1   0.4991  0.4082  0.5847  11.00000  0.05    0.43
Q8    1   0.5708  0.4846  0.5896  11.00000  0.05    0.42
Q9    1   0.8011  0.4355  0.7028  11.00000  0.05    0.41
Q10   1   0.8765  0.5139  0.6980  11.00000  0.05    0.41
Q11   1   0.4356  0.6649  0.5891  11.00000  0.05    0.40
Q12   1   0.6327  0.5676  0.5954  11.00000  0.05    0.36
Q13   1   0.7432  0.4273  0.6538  11.00000  0.05    0.34
Q14   1   0.6862  0.4862  0.6046  11.00000  0.05    0.34
Q15   1   0.2346  0.7321  0.5821  11.00000  0.05    0.32
Q16   1   0.5789  0.6675  0.6026  11.00000  0.05    0.30
Q17   1   0.8551  0.4722  0.7525  11.00000  0.05    0.29
Q18   1   0.8937  0.5220  0.6500  11.00000  0.05    0.29
Q19   1   0.7214  0.3795  0.6987  11.00000  0.05    0.29
Q20   1   0.5598  0.3564  0.5987  11.00000  0.05    0.28
;
_shelx_res_checksum   93548

_shelx_hkl_file
;
  -1   0   0   -0.03    0.00
  -2   0   0   25.50    0.61
   2   0   0   25.98    0.62
   2   0   0   25.09    0.54
   2   0   0   25.53    0.61
   2   0   0   25.70    0.61
  -2   0   0   25.57    0.54
  -2   0   0   25.87    0.60
  -3   0   0   -0.04    0.02
  -3   0   0    0.08    0.05
   3   0   0   -0.09    0.03
  -3   0   0   -0.01    0.03
   3   0   0    0.00    0.04
   3   0   0   -0.08    0.04
  -3   0   0   -0.04    0.04
   3   0   0    0.00    0.02
  -3   0   0   -0.03    0.03
   4   0   0   16.42    0.54
   4   0   0   16.43    0.55
  -4   0   0   16.45    0.42
   4   0   0   16.73    0.56
  -4   0   0   16.84    0.50
  -4   0   0   16.65    0.54
  -4   0   0   17.22    0.52
   4   0   0   15.73    0.42
  -4   0   0   16.22    0.55
   4   0   0   15.04    0.61
  -5   0   0    0.02    0.03
   5   0   0    0.10    0.06
   5   0   0    0.06    0.06
  -5   0   0    0.06    0.04
   5   0   0   -0.01    0.03
   5   0   0    0.05    0.05
   5   0   0   -0.03    0.03
   6   0   0   63.78    1.56
   6   0   0   65.76    1.61
   6   0   0   60.51    1.36
   6   0   0   64.98    1.60
  -6   0   0   63.67    1.49
   6   0   0   65.35    1.62
  -6   0   0   63.59    1.36
  -7   0   0   -0.03    0.05
   7   0   0    0.03    0.07
   7   0   0    0.02    0.06
   7   0   0   -0.04    0.05
   7   0   0    0.03    0.03
   7   0   0    0.16    0.09
   8   0   0  836.41   17.57
   8   0   0  840.52   17.23
   8   0   0  916.28   17.70
   8   0   0  855.68   17.24
   8   0   0  888.66   17.68
   8   0   0  890.58   17.66
  -8   0   0  903.53   17.45
   9   0   0    0.05    0.09
   9   0   0    0.07    0.10
   9   0   0    0.05    0.10
  -9   0   0    0.04    0.07
   9   0   0    0.06    0.08
  10   0   0   13.28    0.67
  10   0   0   14.70    0.73
  10   0   0   14.95    0.74
  10   0   0   14.98    0.76
  11   0   0    0.15    0.14
  11   0   0    0.03    0.10
  11   0   0    0.07    0.11
  11   0   0    0.01    0.10
  12   0   0   55.54    1.81
  12   0   0   51.92    1.77
  12   0   0   51.01    1.72
  13   0   0   -0.01    0.14
  13   0   0   -0.08    0.13
  13   0   0    0.06    0.14
  14   0   0    1.72    0.35
  14   0   0    1.92    0.35
  14   0   0    2.20    0.38
  15   0   0   -0.20    0.15
  15   0   0    0.06    0.19
  15   0   0   -0.11    0.16
  16   0   0   41.27    1.77
  16   0   0   41.10    1.71
  16   0   0   40.32    1.75
  17   0   0    0.17    0.25
  17   0   0    0.34    0.27
  17   0   0   -0.02    0.24
  -1   1   0    0.01    0.02
  -1  -1   0    0.03    0.01
   1  -1   0    0.08    0.02
  -1  -1   0    0.02    0.01
  -1   1   0    0.08    0.02
   1  -1   0    0.01    0.01
  -1  -1   0    0.05    0.01
   1   1   0    0.08    0.02
   1  -1   0    0.02    0.01
  -1  -1   0    0.01    0.01
   2  -1   0    0.68    0.13
   2  -1   0    0.51    0.12
  -2  -1   0    0.49    0.12
   2  -1   0    0.56    0.13
   2   1   0    0.54    0.12
   2   1   0    0.42    0.12
  -2   1   0    0.45    0.12
   2   1   0    0.58    0.13
  -2  -1   0    0.57    0.12
   2   1   0    0.72    0.12
   2  -1   0    0.46    0.13
  -2   1   0    0.90    0.12
   2  -1   0    0.79    0.11
  -2   1   0    0.90    0.11
  -2  -1   0    0.74    0.13
  -3   1   0    0.10    0.04
  -3   1   0    0.08    0.04
  -3   1   0    0.09    0.04
   3   1   0    0.02    0.03
   3  -1   0    0.05    0.03
   3   1   0    0.08    0.04
   3   1   0    0.02    0.04
   3  -1   0    0.06    0.04
  -3   1   0    0.02    0.03
   3  -1   0    0.04    0.04
   3  -1   0    0.24    0.09
   3  -1   0    0.08    0.04
  -3  -1   0    0.02    0.03
  -3  -1   0    0.05    0.04
   3   1   0    0.20    0.06
   4  -1   0    0.21    0.07
  -4   1   0    0.18    0.05
  -4   1   0    0.25    0.07
   4  -1   0    0.23    0.07
  -4  -1   0    0.15    0.05
   4   1   0    0.14    0.06
  -4  -1   0    0.13    0.04
  -4  -1   0    0.19    0.06
  -4   1   0    0.16    0.04
   4   1   0    0.18    0.06
   4  -1   0    0.27    0.05
   4   1   0    0.10    0.05
  -4  -1   0    0.17    0.05
   4  -1   0    0.07    0.05
  -4   1   0    0.22    0.06
   4   1   0    0.09    0.05
  -4   1   0    0.13    0.06
  -5  -1   0    0.09    0.05
   5  -1   0    0.04    0.05
   5   1   0    0.00    0.05
   5  -1   0    0.02    0.04
  -5   1   0    0.00    0.04
  -5   1   0    0.04    0.04
   5   1   0    0.04    0.06
   5   1   0    0.02    0.05
   5  -1   0    0.06    0.04
   5  -1   0    0.03    0.05
   5   1   0   -0.02    0.04
   5  -1   0    0.01    0.05
   6   1   0   31.85    0.95
   6   1   0   31.94    0.95
   6  -1   0   30.70    0.91
   6  -1   0   31.24    0.94
   6  -1   0   30.61    0.94
   6   1   0   29.64    0.90
  -6   1   0   30.38    0.76
   6  -1   0   31.32    0.78
   6   1   0   30.11    0.91
  -6   1   0   32.66    0.85
   6  -1   0   32.65    0.94
  -6  -1   0   31.32    0.85
  -7   1   0    0.10    0.06
   7   1   0    0.01    0.08
  -7  -1   0    0.17    0.07
   7  -1   0    0.07    0.05
   7   1   0    0.05    0.07
   7  -1   0    0.14    0.09
   7   1   0    0.11    0.09
   7   1   0    0.00    0.06
   7  -1   0    0.15    0.08
  -7   1   0    0.02    0.05
   7  -1   0    0.04    0.07
   7  -1   0    0.09    0.08
   8  -1   0   20.91    0.78
   8  -1   0   20.66    0.59
   8  -1   0   21.55    0.83
   8   1   0   22.20    0.85
   8  -1   0   22.43    0.84
   8  -1   0   21.56    0.82
   8   1   0   21.49    0.83
  -8  -1   0   21.44    0.69
  -8   1   0   22.04    0.69
   8   1   0   21.24    0.81
   8   1   0   19.84    0.77
   9  -1   0    0.07    0.10
   9  -1   0    0.17    0.12
  -9  -1   0    0.29    0.09
   9   1   0    0.18    0.12
   9  -1   0    0.00    0.10
   9   1   0    0.10    0.10
   9  -1   0   -0.03    0.05
   9   1   0    0.08    0.12
  -9   1   0    0.09    0.08
   9  -1   0    0.09    0.05
   9  -1   0    0.04    0.08
   9   1   0    0.17    0.10
  10  -1   0   24.62    0.97
  10  -1   0   27.64    1.04
  10  -1   0   25.54    0.70
  10   1   0   26.95    1.05
  10   1   0   27.89    1.08
  10   1   0   25.16    0.97
  10  -1   0   29.08    1.09
  10  -1   0   27.08    1.06
  10   1   0   28.05    1.05
  11   1   0    0.13    0.12
  11  -1   0    0.04    0.12
  11  -1   0   -0.03    0.11
  11  -1   0   -0.03    0.13
  11  -1   0    0.14    0.14
  11   1   0    0.06    0.13
  11   1   0    0.03    0.12
  11   1   0    0.21    0.14
  12  -1   0    0.67    0.21
  12   1   0    0.59    0.21
  12  -1   0    0.60    0.20
  12  -1   0    0.84    0.23
  12   1   0    0.66    0.21
  12   1   0    0.96    0.26
  13  -1   0    0.12    0.15
  13   1   0    0.03    0.14
  13  -1   0   -0.02    0.14
  13  -1   0    0.04    0.13
  13   1   0    0.15    0.15
  13   1   0    0.25    0.15
  14   1   0   23.43    1.16
  14  -1   0   23.10    1.18
  14   1   0   22.85    1.12
  14  -1   0   22.20    1.15
  14   1   0   22.97    1.18
  14  -1   0   22.54    1.13
  15  -1   0   -0.11    0.19
  15  -1   0    0.21    0.21
  15   1   0    0.10    0.16
  15  -1   0    0.01    0.18
  15   1   0   -0.01    0.19
  15   1   0    0.41    0.20
  16   1   0    4.56    0.60
  16   1   0    4.19    0.60
  16  -1   0    4.58    0.61
  16  -1   0    3.59    0.55
  16  -1   0    4.65    0.69
  16   1   0    4.41    0.58
  17  -1   0    0.25    0.26
  17   1   0   -0.36    0.19
  17  -1   0    0.15    0.29
  17   1   0    0.31    0.23
  17   1   0    0.13    0.40
   0   2   0  309.44    5.55
   0  -2   0  246.28    5.62
  -1   2   0    0.03    0.03
  -1   2   0    0.04    0.03
   1   2   0    0.00    0.03
  -1  -2   0    0.01    0.03
  -1  -2   0    0.02    0.03
   1  -2   0    0.02    0.03
   1  -2   0    0.08    0.03
   1  -2   0    0.05    0.03
   1   2   0    0.06    0.02
  -1   2   0    0.04    0.03
   1   2   0   -0.01    0.02
   1  -2   0   -0.02    0.03
  -1  -2   0    0.02    0.03
  -1   2   0    0.05    0.03
  -1   2   0   -0.01    0.02
   1   2   0    0.03    0.03
  -1  -2   0    0.03    0.02
   1   2   0   -0.01    0.02
   1  -2   0    0.01    0.03
   2   2   0    1.66    0.13
   2   2   0    1.94    0.14
  -2   2   0    1.69    0.12
  -2   2   0    1.64    0.12
  -2  -2   0    1.68    0.12
  -2  -2   0    1.69    0.07
   2  -2   0    1.71    0.13
   2   2   0    1.79    0.07
  -2   2   0    1.72    0.13
   2  -2   0    1.53    0.12
   2  -2   0    1.63    0.13
  -2  -2   0    1.66    0.11
  -2  -2   0    1.72    0.12
   2  -2   0    1.66    0.12
   2   2   0    1.50    0.11
   2  -2   0    1.60    0.12
   2   2   0    1.63    0.12
   3  -2   0    0.03    0.03
   3  -2   0    0.02    0.03
   3  -2   0    0.02    0.03
  -3  -2   0    0.01    0.03
   3  -2   0    0.10    0.04
   3   2   0    0.01    0.03
   3  -2   0    0.15    0.05
   3  -2   0    0.03    0.03
  -3   2   0    0.00    0.03
   3   2   0    0.09    0.04
   3   2   0    0.01    0.04
  -3   2   0    0.04    0.03
   3   2   0    0.02    0.03
  -3   2   0    0.08    0.03
   3  -2   0   -0.02    0.03
  -3  -2   0    0.02    0.04
  -3  -2   0   -0.01    0.03
  -4   2   0 1000.00   19.27
   4   2   0  954.73   19.33
  -5   2   0   -0.03    0.05
  -5   2   0   -0.03    0.04
   5  -2   0   -0.02    0.05
   5   2   0   -0.03    0.05
   5  -2   0   -0.06    0.04
   5   2   0    0.01    0.06
   5  -2   0    0.04    0.06
   5   2   0   -0.05    0.05
   5  -2   0   -0.05    0.04
   5  -2   0   -0.12    0.04
   5   2   0   -0.08    0.04
  -5  -2   0   -0.04    0.04
   6  -2   0   17.88    0.54
   6  -2   0   17.45    0.65
   6   2   0   18.38    0.67
   6  -2   0   17.25    0.61
  -6  -2   0   17.58    0.57
  -6   2   0   17.63    0.53
   6   2   0   17.10    0.61
   6   2   0   16.63    0.63
   6   2   0   17.15    0.62
   6  -2   0   17.30    0.63
   6  -2   0   16.60    0.63
  -6   2   0   18.60    0.57
   7   2   0    0.00    0.06
   7   2   0    0.32    0.11
   7  -2   0    0.10    0.07
   7   2   0    0.09    0.08
   7  -2   0    0.13    0.08
  -7   2   0    0.08    0.06
  -7   2   0    0.24    0.07
   7  -2   0   -0.02    0.05
  -7  -2   0    0.07    0.06
   7  -2   0   -0.01    0.06
   7  -2   0    0.09    0.09
   7   2   0    0.11    0.07
   8  -2   0    1.83    0.17
   8  -2   0    2.05    0.27
   8  -2   0    1.72    0.24
  -8  -2   0    1.85    0.19
   8   2   0    2.05    0.24
   8   2   0    1.91    0.26
   8   2   0    2.18    0.25
  -8   2   0    1.66    0.19
  -8   2   0    1.56    0.17
   8  -2   0    1.89    0.23
   8  -2   0    1.96    0.25
   8   2   0    1.96    0.24
   9  -2   0   -0.07    0.09
   9   2   0    0.23    0.11
   9  -2   0    0.14    0.10
   9  -2   0   -0.03    0.07
   9   2   0    0.09    0.11
   9   2   0    0.09    0.12
   9  -2   0    0.09    0.10
   9   2   0    0.04    0.09
  10   2   0    6.81    0.48
  10  -2   0    5.46    0.37
  10  -2   0    6.36    0.49
  10  -2   0    5.41    0.43
  10  -2   0    6.51    0.49
  10   2   0    5.52    0.44
  10   2   0    6.74    0.51
  10   2   0    6.22    0.47
  10  -2   0    6.04    0.49
  11   2   0    0.16    0.12
  11   2   0    0.06    0.13
  11  -2   0    0.17    0.15
  11  -2   0    0.17    0.14
  11  -2   0    0.06    0.11
  11   2   0    0.08    0.13
  11  -2   0    0.49    0.15
  11   2   0    0.05    0.13
  12  -2   0   44.78    1.13
  12  -2   0   46.09    1.64
  12  -2   0   49.38    1.68
  12   2   0   48.56    1.70
  12  -2   0   48.17    1.64
  12   2   0   46.72    1.63
  12   2   0   48.25    1.60
  13   2   0    0.13    0.16
  13  -2   0    0.28    0.18
  13   2   0    0.14    0.15
  13  -2   0    0.53    0.21
  13   2   0   -0.03    0.15
  13  -2   0   -0.09    0.12
  14  -2   0    1.92    0.40
  14   2   0    1.29    0.34
  14  -2   0    1.76    0.39
  14  -2   0    1.74    0.38
  14   2   0    1.67    0.39
  14   2   0    2.09    0.40
  15   2   0   -0.26    0.16
  15  -2   0    0.19    0.20
  15  -2   0   -0.26    0.15
  15  -2   0    0.11    0.21
  15   2   0    0.15    0.16
  16  -2   0    0.39    0.32
  16   2   0    0.52    0.29
  16  -2   0    0.18    0.24
  16  -2   0    0.34    0.23
  16   2   0    0.41    0.24
  16   2   0    0.45    0.30
  17   2   0    0.19    0.26
  17  -2   0    0.15    0.28
  17   2   0    0.10    0.23
   0  -3   0   -0.19    0.04
   0  -3   0   -0.18    0.04
   0   3   0   -0.17    0.04
   0  -3   0   -0.15    0.04
   0  -3   0   -0.16    0.04
   0   3   0   -0.26    0.03
   0  -3   0   -0.19    0.04
   0   3   0   -0.17    0.05
   0   3   0   -0.21    0.04
   0   3   0   -0.19    0.04
   1   3   0    0.06    0.04
  -1  -3   0    0.08    0.04
  -1  -3   0    0.05    0.04
  -1   3   0    0.07    0.05
   1   3   0    0.12    0.04
   1  -3   0    0.10    0.05
  -1  -3   0    0.05    0.04
  -1   3   0    0.08    0.04
  -1  -3   0    0.06    0.05
  -1   3   0    0.04    0.04
  -1   3   0    0.01    0.04
   1  -3   0    0.08    0.04
  -1  -3   0    0.07    0.04
   1  -3   0    0.03    0.04
   1   3   0   -0.01    0.04
   1   3   0    0.06    0.04
   1  -3   0    0.10    0.05
   1   3   0    0.02    0.04
  -1   3   0    0.04    0.04
   2   3   0    4.32    0.19
   2   3   0    4.40    0.20
   2   3   0    4.00    0.15
  -2  -3   0    4.71    0.20
  -2  -3   0    4.55    0.18
  -2  -3   0    4.45    0.22
  -2   3   0    3.76    0.24
  -2  -3   0    4.40    0.16
   2   3   0    4.14    0.21
   2  -3   0    3.59    0.20
   2  -3   0    3.66    0.20
  -2   3   0    3.77    0.20
   2  -3   0    3.41    0.19
   2  -3   0    3.59    0.19
  -2   3   0    3.43    0.19
  -2   3   0    3.56    0.20
   2  -3   0    3.56    0.20
  -2  -3   0    4.14    0.21
  -3   3   0    0.08    0.06
   3   3   0    0.29    0.08
   3  -3   0    0.14    0.05
   3  -3   0    0.22    0.06
   3   3   0    0.19    0.05
   3  -3   0    0.33    0.07
  -3  -3   0    0.21    0.05
  -4   3   0   23.50    0.64
   4   3   0   22.93    0.70
  -4  -3   0   22.08    0.65
   4   3   0   21.69    0.66
   4   3   0   22.52    0.64
  -4   3   0   22.76    0.64
   4  -3   0   22.75    0.70
   4  -3   0   22.09    0.66
   4   3   0   22.14    0.67
   4  -3   0   22.51    0.64
  -4  -3   0   22.06    0.63
   5   3   0    0.35    0.09
  -5   3   0    0.21    0.06
   5  -3   0    0.14    0.07
   5  -3   0    0.09    0.06
   5  -3   0    0.14    0.07
   5  -3   0    0.07    0.06
  -5   3   0    0.08    0.05
   5  -3   0    0.12    0.07
   5   3   0    0.09    0.06
   5   3   0    0.12    0.07
   6  -3   0   -0.04    0.04
   6  -3   0    0.08    0.08
   6  -3   0    0.04    0.05
   6   3   0    0.11    0.06
   6   3   0    0.01    0.06
   6   3   0    0.09    0.07
   6   3   0   -0.02    0.05
   6  -3   0    0.11    0.08
   6  -3   0   -0.08    0.05
  -6  -3   0    0.12    0.06
  -6   3   0    0.05    0.05
  -7  -3   0    0.17    0.07
   7   3   0    0.08    0.08
   7  -3   0    0.18    0.10
  -7   3   0    0.13    0.07
   7   3   0    0.05    0.08
   7  -3   0    0.04    0.07
   7   3   0    0.25    0.09
   7   3   0    0.07    0.09
   7  -3   0    0.09    0.07
   7  -3   0    0.04    0.08
   7  -3   0    0.09    0.08
   8  -3   0   14.12    0.66
   8  -3   0   13.32    0.64
   8   3   0   15.55    0.70
  -8   3   0   14.14    0.63
   8   3   0   14.05    0.64
   8  -3   0   14.33    0.65
   8   3   0   13.36    0.62
   8  -3   0   14.63    0.53
   8  -3   0   13.43    0.61
  -8  -3   0   14.04    0.55
   8   3   0   14.27    0.63
   9  -3   0   -0.04    0.09
   9   3   0    0.07    0.10
   9  -3   0   -0.02    0.10
   9   3   0   -0.12    0.08
  -9   3   0    0.16    0.10
   9   3   0    0.05    0.10
  -9  -3   0    0.02    0.09
   9   3   0    0.14    0.10
   9  -3   0   -0.14    0.15
   9  -3   0    0.07    0.08
   9  -3   0    0.17    0.11
  10   3   0   13.77    0.74
  10  -3   0   12.26    0.50
  10  -3   0   13.26    0.71
  10   3   0   12.62    0.68
  10   3   0   12.50    0.68
  10   3   0   12.81    0.66
  10  -3   0   13.45    0.72
  10  -3   0   12.65    0.70
 -10  -3   0   11.92    0.58
  10  -3   0   12.13    0.66
  11   3   0   -0.05    0.11
  11   3   0   -0.09    0.13
  11  -3   0    0.29    0.14
  11  -3   0    0.19    0.14
  11   3   0   -0.08    0.10
  11  -3   0    0.06    0.08
  11  -3   0    0.16    0.14
  11  -3   0    0.07    0.12
  11   3   0    0.30    0.16
  12   3   0   16.37    0.87
  12  -3   0   14.99    0.84
  12   3   0   16.39    0.89
  12  -3   0   14.01    0.54
  12  -3   0   13.93    0.83
  12  -3   0   14.73    0.83
  12   3   0   15.72    0.81
  13  -3   0   -0.06    0.15
  13  -3   0   -0.15    0.13
  13  -3   0   -0.16    0.12
  13   3   0    0.13    0.16
  13   3   0   -0.13    0.14
  13   3   0    0.00    0.13
  14   3   0    6.14    0.58
  14   3   0    5.17    0.57
  14   3   0    5.66    0.59
  14  -3   0    5.76    0.60
  14  -3   0    5.90    0.60
  14  -3   0    5.22    0.57
  15  -3   0   -0.26    0.16
  15   3   0    0.05    0.18
  15   3   0    0.24    0.18
  15  -3   0    0.00    0.19
  15  -3   0   -0.09    0.20
  15   3   0    0.00    0.18
  16   3   0    1.81    0.40
  16  -3   0    0.96    0.32
  16  -3   0    0.52    0.42
  16   3   0    1.27    0.46
  16   3   0    0.70    0.29
  17   3   0    0.20    0.22
   0   4   0    1.45    0.11
   0   4   0    1.30    0.13
   0  -4   0    1.76    0.12
   0  -4   0    1.70    0.14
   0   4   0    1.54    0.12
   0   4   0    1.40    0.12
   0  -4   0    1.52    0.11
   0   4   0    1.27    0.11
   0  -4   0    1.56    0.13
   0  -4   0    1.69    0.14
   1   4   0   -0.03    0.03
  -1  -4   0    0.02    0.03
  -1   4   0    0.00    0.03
  -1  -4   0    0.05    0.04
   1  -4   0    0.06    0.04
   1  -4   0    0.03    0.04
  -1   4   0   -0.02    0.03
   1  -4   0    0.01    0.04
  -1   4   0    0.03    0.04
   1  -4   0    0.04    0.03
  -1  -4   0    0.04    0.04
   1   4   0    0.02    0.03
  -1   4   0   -0.03    0.03
   1  -4   0    0.02    0.03
  -1  -4   0    0.03    0.03
   1   4   0    0.06    0.05
   1   4   0    0.16    0.05
  -1   4   0    0.04    0.03
   1   4   0    0.05    0.05
  -2   4   0   15.53    0.49
   2   4   0   14.85    0.42
   2  -4   0   14.62    0.55
  -2  -4   0   15.31    0.46
  -2   4   0   15.45    0.49
  -2   4   0   15.43    0.48
  -2   4   0   15.12    0.48
  -2  -4   0   15.23    0.43
  -2   4   0   15.30    0.48
  -2  -4   0   14.07    0.56
   2  -4   0   15.42    0.50
  -2  -4   0   14.88    0.42
   2   4   0   15.56    0.47
   2  -4   0   15.25    0.50
   2   4   0   15.23    0.52
   2   4   0   15.69    0.45
  -2  -4   0   15.11    0.49
   2  -4   0   14.64    0.49
   2  -4   0   15.30    0.50
   3   4   0    0.01    0.06
   3  -4   0    0.07    0.06
  -3   4   0    0.10    0.07
  -3  -4   0    0.19    0.07
  -3   4   0    0.13    0.06
  -3  -4   0    0.07    0.06
  -3  -4   0    0.10    0.04
   3   4   0    0.03    0.06
   3   4   0    0.11    0.07
   3  -4   0    0.28    0.08
  -3  -4   0    0.26    0.06
   3   4   0    0.03    0.06
   3  -4   0    0.01    0.05
  -3  -4   0    0.09    0.06
   4  -4   0    7.92    0.37
  -4  -4   0    8.23    0.36
  -4  -4   0    8.01    0.23
   4   4   0    8.16    0.50
   4   4   0    8.02    0.34
   4   4   0    8.31    0.37
  -4   4   0    7.24    0.33
   4  -4   0    8.16    0.37
  -4   4   0    8.13    0.37
  -4  -4   0    7.93    0.32
   4  -4   0    7.64    0.37
   4   4   0    7.51    0.43
   4  -4   0    7.69    0.41
  -4  -4   0    8.17    0.23
   5  -4   0    0.15    0.08
   5  -4   0    0.22    0.08
  -5   4   0    0.37    0.08
   5   4   0    0.14    0.07
   6  -4   0    4.83    0.33
  -6  -4   0    4.04    0.27
   6  -4   0    4.70    0.29
   6   4   0    5.33    0.36
   6   4   0    4.52    0.31
   6  -4   0    5.44    0.35
   6   4   0    5.30    0.32
   6  -4   0    4.74    0.33
  -6   4   0    4.99    0.28
   6   4   0    5.38    0.34
   7  -4   0   -0.11    0.06
   7   4   0    0.03    0.08
  -7  -4   0    0.01    0.06
  -7   4   0    0.02    0.07
   7  -4   0    0.00    0.06
   7  -4   0   -0.04    0.07
   7   4   0   -0.02    0.08
   7  -4   0    0.11    0.09
   7   4   0   -0.04    0.07
   7   4   0    0.01    0.07
   7  -4   0   -0.05    0.06
   8  -4   0   16.47    0.73
   8  -4   0   15.94    0.69
   8   4   0   17.48    0.78
   8   4   0   16.27    0.71
   8   4   0   15.00    0.68
   8  -4   0   16.94    0.74
   8  -4   0   15.79    0.60
  -8  -4   0   16.35    0.63
  -8   4   0   14.69    0.77
   8   4   0   17.02    0.69
   8  -4   0   17.16    0.74
   9   4   0    0.00    0.11
   9   4   0   -0.10    0.10
   9  -4   0   -0.12    0.09
   9  -4   0    0.08    0.09
  -9   4   0    0.24    0.17
   9  -4   0   -0.05    0.10
   9   4   0    0.03    0.09
   9  -4   0    0.22    0.11
  -9  -4   0    0.13    0.09
   9   4   0    0.01    0.10
   9  -4   0    0.06    0.10
 -10  -4   0   36.14    1.11
  10   4   0   38.98    1.28
  10  -4   0   38.87    1.34
  10  -4   0   36.67    1.32
  10   4   0   37.62    1.37
  10  -4   0   36.83    1.08
  10   4   0   39.23    1.33
  10  -4   0   36.33    1.26
  10  -4   0   37.97    1.33
  10   4   0   35.05    1.26
  11  -4   0   -0.05    0.09
  11  -4   0    0.07    0.13
  11  -4   0    0.15    0.14
  11   4   0   -0.06    0.11
  11  -4   0    0.08    0.13
  11  -4   0   -0.13    0.11
  11   4   0    0.14    0.15
  11   4   0    0.04    0.12
  12  -4   0    0.45    0.14
  12  -4   0    0.32    0.18
  12   4   0    0.54    0.21
  12   4   0    0.47    0.22
  12  -4   0    0.68    0.24
  12  -4   0    0.59    0.22
  12   4   0    0.57    0.22
  13  -4   0   -0.10    0.10
  13  -4   0    0.08    0.28
  13  -4   0   -0.05    0.15
  13   4   0    0.12    0.13
  13   4   0    0.04    0.16
  13   4   0    0.14    0.17
  14   4   0   -0.22    0.15
  14   4   0    0.48    0.22
  14  -4   0    0.21    0.19
  14  -4   0    0.13    0.15
  14  -4   0   -0.10    0.14
  14   4   0   -0.09    0.15
  15  -4   0   -0.06    0.17
  15   4   0    0.14    0.22
  15   4   0   -0.12    0.20
  15  -4   0    0.17    0.20
  15  -4   0    0.16    0.18
  15   4   0   -0.31    0.18
  16   4   0    3.41    0.46
  16   4   0    3.55    0.70
  16  -4   0    3.20    0.55
  16   4   0    2.74    0.63
  16  -4   0    4.16    0.54
   0  -5   0    0.03    0.03
   0   5   0    0.05    0.04
   0  -5   0    0.05    0.05
   0   5   0   -0.02    0.04
   0  -5   0    0.09    0.05
   0  -5   0    0.07    0.04
   0   5   0    0.29    0.07
   0   5   0    0.09    0.05
   0   5   0    0.08    0.04
  -1   5   0    0.25    0.07
   1  -5   0    0.19    0.07
   1   5   0    0.24    0.08
  -1   5   0    0.19    0.07
   1   5   0    0.13    0.05
   1  -5   0    0.07    0.05
   1   5   0    0.15    0.07
  -1  -5   0    0.10    0.05
   1  -5   0    0.30    0.12
  -1   5   0    0.18    0.06
  -1  -5   0    0.23    0.07
  -2  -5   0    0.17    0.05
  -2   5   0    0.09    0.06
   2  -5   0   -0.02    0.04
   2   5   0    0.02    0.04
  -2  -5   0    0.09    0.05
  -2   5   0   -0.01    0.04
  -2   5   0    0.04    0.05
   2   5   0    0.04    0.05
   2  -5   0    0.07    0.05
   2   5   0   -0.01    0.04
   2  -5   0    0.10    0.06
  -2  -5   0   -0.02    0.05
  -2  -5   0    0.21    0.06
  -2  -5   0    0.08    0.06
   2   5   0    0.00    0.05
   2  -5   0    0.07    0.05
  -2   5   0    0.03    0.04
   2  -5   0    0.04    0.04
  -3   5   0    0.07    0.06
  -3  -5   0    0.00    0.04
   3   5   0    0.10    0.06
  -3  -5   0    0.08    0.05
   3   5   0    0.11    0.04
   3  -5   0    0.14    0.07
   3   5   0    0.00    0.04
  -3  -5   0    0.10    0.05
  -3  -5   0    0.14    0.07
   4  -5   0    7.84    0.39
   4   5   0    8.60    0.41
   4   5   0    8.25    0.43
   4   5   0    8.32    0.26
  -4   5   0    7.81    0.38
   4  -5   0    8.04    0.39
   4  -5   0    8.08    0.40
   4   5   0    8.50    0.38
   4  -5   0    8.42    0.39
  -4   5   0    7.12    0.51
  -4  -5   0    8.12    0.39
   4   5   0    8.52    0.36
  -4  -5   0    8.31    0.34
  -4  -5   0    7.96    0.27
  -5   5   0    0.13    0.06
   5  -5   0    0.09    0.08
   5   5   0    0.13    0.07
   5   5   0    0.06    0.07
   5   5   0    0.07    0.06
   5  -5   0    0.11    0.08
  -5  -5   0    0.18    0.07
   5   5   0    0.04    0.08
   5  -5   0    0.13    0.07
   5  -5   0    0.04    0.07
   5  -5   0    0.11    0.07
   6   5   0    9.28    0.47
   6  -5   0   10.15    0.49
  -6   5   0    9.37    0.42
   6   5   0    8.59    0.45
   6  -5   0    9.65    0.45
   6   5   0    9.88    0.52
   6  -5   0    9.40    0.47
   6   5   0    9.56    0.44
   6  -5   0    9.57    0.49
   7   5   0    0.04    0.09
   7  -5   0    0.13    0.09
   7   5   0    0.00    0.08
   7  -5   0   -0.02    0.09
   7   5   0    0.09    0.10
  -7   5   0    0.01    0.07
   7  -5   0   -0.13    0.06
   7   5   0    0.14    0.10
  -7  -5   0    0.05    0.08
   7  -5   0    0.14    0.10
   7  -5   0    0.16    0.09
   8  -5   0    2.13    0.28
   8  -5   0    2.36    0.28
   8  -5   0    2.39    0.27
   8   5   0    2.14    0.29
  -8  -5   0    2.05    0.23
   8  -5   0    2.18    0.29
   8   5   0    2.35    0.26
   8   5   0    2.09    0.28
   8   5   0    2.32    0.27
   8  -5   0    2.47    0.25
   9  -5   0    0.00    0.07
   9  -5   0    0.17    0.11
   9  -5   0   -0.01    0.10
   9  -5   0    0.18    0.13
   9   5   0    0.07    0.14
  -9  -5   0   -0.07    0.09
   9  -5   0    0.06    0.10
   9   5   0    0.17    0.11
   9   5   0    0.02    0.11
   9   5   0   -0.01    0.10
  10  -5   0    3.70    0.36
  10   5   0    4.05    0.38
 -10  -5   0    3.01    0.31
  10  -5   0    3.20    0.29
  10   5   0    3.49    0.39
  10   5   0    3.20    0.36
  10  -5   0    3.75    0.39
  10   5   0    3.71    0.42
  10  -5   0    3.32    0.38
  10  -5   0    3.46    0.39
  11  -5   0    0.06    0.14
  11  -5   0    0.06    0.10
  11   5   0   -0.12    0.10
  11   5   0    0.02    0.11
  11   5   0   -0.06    0.10
  11  -5   0    0.07    0.12
  11  -5   0   -0.04    0.12
  12  -5   0    0.44    0.18
  12   5   0   -0.01    0.13
  12  -5   0    0.23    0.20
  12   5   0    0.30    0.18
  12  -5   0    0.28    0.12
  12   5   0    0.22    0.16
  12  -5   0    0.42    0.19
  13  -5   0    0.05    0.16
  13  -5   0    0.01    0.14
  13  -5   0    0.15    0.12
  13   5   0   -0.25    0.13
  13   5   0   -0.03    0.15
  13  -5   0   -0.02    0.22
  13   5   0   -0.08    0.12
  14   5   0    0.22    0.22
  14  -5   0    0.49    0.23
  14  -5   0    0.49    0.24
  14  -5   0    0.22    0.18
  14   5   0    0.24    0.21
  14   5   0    0.43    0.24
  15   5   0    0.27    0.21
  15  -5   0    0.13    0.17
  15   5   0   -0.30    0.14
  15   5   0    0.16    0.20
  15  -5   0    0.10    0.19
  15  -5   0   -0.07    0.21
  16   5   0    0.79    0.41
  16  -5   0    0.80    0.32
  16  -5   0    0.86    0.37
  16  -5   0    1.08    0.34
  16   5   0    1.16    0.32
  16   5   0    1.58    0.41
   0   6   0  187.92    3.90
   0   6   0  193.72    3.88
   0  -6   0  188.12    3.89
   0  -6   0  191.26    3.99
   0  -6   0  184.96    3.99
   0   6   0  188.97    3.97
   0  -6   0  179.48    4.07
   0  -6   0  170.66    3.95
   0   6   0  194.46    4.01
   1  -6   0    0.15    0.10
  -1  -6   0   -0.02    0.06
  -1  -6   0   -0.17    0.05
   1   6   0   -0.02    0.08
  -1  -6   0   -0.11    0.05
   1  -6   0   -0.02    0.05
  -1   6   0   -0.04    0.07
  -1  -6   0   -0.01    0.05
  -1   6   0   -0.13    0.05
   1  -6   0   -0.08    0.05
   1   6   0   -0.07    0.06
   1   6   0   -0.10    0.05
  -1   6   0    0.05    0.06
   1   6   0   -0.07    0.05
  -1   6   0   -0.09    0.05
  -1  -6   0   -0.05    0.04
   1  -6   0   -0.12    0.04
   1  -6   0   -0.06    0.07
  -2   6   0    2.46    0.20
   2   6   0    2.31    0.16
   2   6   0    2.18    0.18
  -2  -6   0    2.22    0.18
   2   6   0    2.59    0.24
   2   6   0    1.91    0.19
   2  -6   0    2.43    0.21
  -2  -6   0    2.05    0.20
  -2  -6   0    2.07    0.17
   2  -6   0    2.55    0.23
   2  -6   0    2.12    0.19
   2   6   0    2.00    0.20
  -2  -6   0    2.43    0.22
  -2   6   0    2.86    0.21
  -2  -6   0    2.11    0.21
   2  -6   0    2.61    0.22
   2  -6   0    1.84    0.21
  -3  -6   0    0.11    0.08
  -3  -6   0    0.05    0.05
   3   6   0   -0.01    0.06
   3   6   0   -0.03    0.06
  -3   6   0   -0.06    0.05
   3  -6   0    0.04    0.06
  -3   6   0   -0.05    0.05
   3   6   0   -0.02    0.05
   3  -6   0   -0.03    0.05
  -3   6   0    0.08    0.07
   3   6   0   -0.04    0.05
   3   6   0   -0.04    0.08
  -3  -6   0   -0.08    0.04
   3  -6   0   -0.06    0.06
   4   6   0   99.61    2.30
   4   6   0  104.49    2.43
   4   6   0   98.95    2.35
   4  -6   0  100.46    2.36
   4   6   0  101.05    2.25
  -4  -6   0   96.10    2.32
   4   6   0   94.94    2.13
   4  -6   0  103.19    2.37
  -4  -6   0  100.24    2.14
   4  -6   0  102.00    2.33
  -4   6   0  101.44    2.33
  -4  -6   0  100.98    2.34
   4  -6   0  103.80    2.35
  -5  -6   0   -0.04    0.04
   5   6   0   -0.05    0.07
   5  -6   0   -0.05    0.07
   5  -6   0    0.09    0.08
  -5  -6   0   -0.03    0.06
  -5  -6   0   -0.07    0.03
   5   6   0    0.00    0.06
   5   6   0    0.10    0.08
  -5   6   0    0.04    0.07
   5  -6   0   -0.06    0.07
   5   6   0   -0.08    0.06
  -5   6   0   -0.04    0.07
   5  -6   0    0.01    0.07
   6   6   0   13.00    0.60
   6   6   0   13.73    0.56
   6   6   0   13.66    0.59
  -6   6   0   12.99    0.54
   6  -6   0   13.51    0.62
   6  -6   0   12.59    0.59
   6  -6   0   13.13    0.57
   6   6   0   13.49    0.65
   6  -6   0   12.82    0.60
  -6  -6   0   12.12    0.55
   6  -6   0   13.26    0.60
   7  -6   0    0.04    0.07
   7   6   0   -0.19    0.09
   7   6   0    0.00    0.10
   7  -6   0    0.09    0.10
  -7   6   0    0.17    0.08
   7  -6   0    0.01    0.09
   7  -6   0   -0.08    0.06
   7  -6   0    0.04    0.09
  -7  -6   0    0.03    0.08
   7   6   0    0.04    0.08
   7   6   0   -0.05    0.07
   8   6   0    7.39    0.46
   8  -6   0    7.87    0.51
   8  -6   0    7.71    0.56
   8   6   0    7.48    0.48
  -8   6   0    7.45    0.51
   8  -6   0    6.99    0.47
  -8  -6   0    8.02    0.45
   8  -6   0    8.06    0.52
   8   6   0    8.14    0.55
   8  -6   0    7.41    0.44
   8   6   0    7.50    0.49
   9  -6   0    0.07    0.11
   9   6   0    0.10    0.10
   9   6   0   -0.18    0.08
   9   6   0   -0.08    0.12
  -9  -6   0    0.25    0.13
   9   6   0   -0.07    0.09
   9  -6   0    0.03    0.11
   9  -6   0    0.20    0.11
   9  -6   0    0.11    0.11
   9  -6   0    0.01    0.09
  10   6   0    2.98    0.42
  10   6   0    2.17    0.40
  10  -6   0    3.04    0.39
  10  -6   0    2.51    0.31
  10   6   0    1.31    0.44
  10   6   0    2.69    0.38
 -10  -6   0    1.67    0.30
  10  -6   0    2.99    0.39
  10  -6   0    2.14    0.39
  11  -6   0    0.19    0.12
  11   6   0    0.12    0.13
  11  -6   0    0.09    0.14
  11  -6   0    0.23    0.16
  11  -6   0    0.16    0.11
  11   6   0   -0.02    0.13
  11   6   0    0.14    0.16
  12   6   0    0.25    0.17
  12   6   0    0.22    0.18
  12   6   0    0.17    0.15
  12  -6   0    0.09    0.16
  12  -6   0   -0.01    0.12
  12  -6   0    0.06    0.14
  13  -6   0   -0.12    0.14
  13  -6   0   -0.02    0.17
  13  -6   0    0.14    0.17
  13   6   0   -0.28    0.28
  13   6   0    0.22    0.18
  13  -6   0   -0.23    0.12
  13   6   0    0.02    0.18
  14  -6   0   -0.19    0.14
  14  -6   0    0.24    0.19
  14  -6   0    0.50    0.23
  14   6   0   -0.14    0.15
  14   6   0    0.15    0.22
  14   6   0   -0.04    0.16
  15   6   0   -0.18    0.20
  15  -6   0    0.12    0.20
  15   6   0   -0.22    0.19
  15  -6   0    0.08    0.24
  15  -6   0   -0.16    0.16
  15   6   0    0.04    0.17
  16  -6   0    4.40    0.61
  16   6   0    4.96    0.65
  16   6   0    3.76    0.69
  16   6   0    4.53    0.63
  16  -6   0    5.19    0.64
  16  -6   0    3.34    0.55
   0  -7   0   -0.03    0.05
   0   7   0   -0.04    0.05
   0  -7   0    0.02    0.05
   0   7   0   -0.01    0.05
   0  -7   0   -0.04    0.06
   0  -7   0   -0.02    0.06
   0   7   0   -0.07    0.05
  -1  -7   0   -0.09    0.05
   1  -7   0    0.02    0.04
   1   7   0    0.14    0.06
   1   7   0    0.00    0.05
   1  -7   0    0.00    0.05
  -1   7   0    0.25    0.10
  -1   7   0    0.01    0.06
   1  -7   0   -0.05    0.05
  -1  -7   0    0.07    0.05
  -1  -7   0   -0.01    0.06
  -1  -7   0    0.03    0.05
  -1   7   0   -0.04    0.06
   1  -7   0   -0.10    0.05
   1   7   0   -0.09    0.04
  -1  -7   0    0.00    0.06
  -2   7   0    0.48    0.12
   2   7   0    0.48    0.10
   2   7   0    0.67    0.17
  -2  -7   0    0.64    0.13
   2  -7   0    0.72    0.15
  -2   7   0    0.59    0.12
   2  -7   0    0.60    0.14
   2   7   0    0.51    0.12
  -2   7   0    0.49    0.12
   2  -7   0    0.47    0.11
  -2  -7   0    0.73    0.12
   3   7   0   -0.14    0.05
  -3  -7   0    0.05    0.05
   3  -7   0    0.07    0.06
   3  -7   0   -0.06    0.06
  -3   7   0   -0.06    0.05
   3   7   0   -0.02    0.05
   3   7   0    0.03    0.06
   3   7   0   -0.05    0.06
  -3  -7   0    0.08    0.05
  -3   7   0    0.11    0.07
  -3  -7   0   -0.01    0.06
   3   7   0    0.01    0.06
   3  -7   0   -0.05    0.05
  -3   7   0    0.02    0.06
  -4  -7   0   10.70    0.49
   4  -7   0   10.85    0.49
   4   7   0    9.49    0.50
   4   7   0    9.02    0.58
   4  -7   0   10.36    0.50
  -4   7   0   10.37    0.47
   4   7   0    9.73    0.46
   4   7   0    9.70    0.52
   4   7   0    9.60    0.36
  -4  -7   0   10.17    0.38
   4  -7   0   11.29    0.51
   5   7   0   -0.09    0.07
   5  -7   0    0.07    0.10
   5   7   0    0.13    0.08
  -5  -7   0    0.26    0.08
   5  -7   0    0.16    0.10
   5   7   0    0.09    0.09
  -5  -7   0    0.16    0.08
  -5  -7   0    0.01    0.05
  -5   7   0    0.08    0.08
   5  -7   0    0.09    0.09
   5  -7   0    0.08    0.08
   5   7   0    0.09    0.16
  -5   7   0    0.16    0.07
   6  -7   0   20.50    0.77
   6   7   0   20.44    0.71
   6   7   0   17.97    1.06
  -6  -7   0   19.09    0.74
   6   7   0   20.07    0.76
   6  -7   0   19.26    0.77
   6  -7   0   19.84    0.78
   6  -7   0   20.04    0.78
   6   7   0   19.60    0.84
  -6  -7   0   18.80    0.50
  -6   7   0   20.05    0.71
  -6  -7   0   18.90    0.50
   6  -7   0   19.99    0.80
   7  -7   0    0.06    0.10
   7  -7   0    0.06    0.10
   7   7   0   -0.18    0.11
  -7   7   0    0.12    0.08
   7  -7   0   -0.09    0.06
   7   7   0    0.07    0.10
   7  -7   0    0.07    0.09
   7   7   0    0.06    0.09
   7   7   0    0.00    0.07
   7  -7   0    0.14    0.10
   8  -7   0    6.82    0.51
   8   7   0    6.55    0.44
   8   7   0    6.37    0.46
  -8   7   0    6.31    0.48
   8   7   0    5.94    0.48
   8  -7   0    6.63    0.49
   8   7   0    6.94    0.53
  -8  -7   0    6.07    0.42
   8  -7   0    6.38    0.43
   8  -7   0    5.97    0.44
   9  -7   0   -0.06    0.09
  -9  -7   0   -0.07    0.11
   9   7   0    0.02    0.14
   9  -7   0    0.05    0.10
   9  -7   0    0.01    0.11
   9   7   0    0.18    0.13
   9   7   0    0.12    0.13
   9  -7   0    0.14    0.11
   9   7   0   -0.09    0.11
   9  -7   0    0.12    0.12
  10  -7   0    0.41    0.18
  10  -7   0    0.77    0.21
  10   7   0    0.62    0.20
  10  -7   0    0.68    0.23
  10  -7   0    0.80    0.24
  10   7   0    0.95    0.26
  10  -7   0    1.13    0.27
  10   7   0    0.92    0.22
  11   7   0   -0.03    0.10
  11  -7   0   -0.04    0.11
  11  -7   0    0.07    0.11
  11   7   0   -0.03    0.13
  11  -7   0   -0.02    0.14
  11  -7   0    0.05    0.13
  12  -7   0   10.62    0.78
  12  -7   0   10.08    0.58
  12   7   0   10.34    0.73
  12   7   0   10.75    0.70
  12   7   0   11.36    0.82
  12  -7   0   10.31    0.76
  12  -7   0   11.29    0.78
  13  -7   0    0.42    0.23
  13   7   0    0.11    0.22
  13   7   0   -0.27    0.14
  13  -7   0    0.04    0.19
  13  -7   0    0.17    0.14
  13   7   0    0.01    0.13
  14  -7   0    5.64    0.62
  14  -7   0    4.67    0.54
  14   7   0    5.06    0.64
  14  -7   0    4.85    0.58
  14   7   0    5.78    0.59
  14   7   0    6.20    0.55
  14  -7   0    5.31    0.61
  15  -7   0   -0.02    0.21
  15  -7   0    0.14    0.17
  15   7   0    0.21    0.22
  15  -7   0   -0.23    0.17
  15   7   0    0.27    0.21
  15   7   0   -0.21    0.21
  16   7   0    4.11    0.64
  16   7   0    2.38    0.51
  16  -7   0    4.65    0.60
  16  -7   0    3.59    0.64
  16  -7   0    2.71    0.55
  16   7   0    3.85    0.60
   0   8   0   15.92    0.64
   0   8   0   14.67    0.56
   0  -8   0   14.81    0.62
   0  -8   0   15.84    0.64
   0  -8   0   15.59    0.60
   0   8   0   15.11    0.55
   1  -8   0    0.00    0.07
  -1  -8   0   -0.02    0.04
   1  -8   0   -0.03    0.07
  -1   8   0    0.18    0.10
   1   8   0    0.01    0.05
   1   8   0    0.09    0.08
  -1  -8   0    0.09    0.09
  -1   8   0   -0.04    0.06
   1  -8   0    0.06    0.07
  -1   8   0    0.03    0.06
   1   8   0    0.04    0.07
  -1  -8   0    0.08    0.07
  -2  -8   0   14.82    0.62
  -2   8   0   14.35    0.60
  -2  -8   0   13.71    0.49
   2  -8   0   13.88    0.62
   2   8   0   14.13    0.51
   2   8   0   14.72    0.55
  -2   8   0   14.73    0.56
  -2   8   0   14.79    0.56
  -2  -8   0   13.39    0.53
   2   8   0   14.18    0.64
   2  -8   0   13.90    0.61
   2  -8   0   14.69    0.61
   3  -8   0   -0.03    0.07
   3   8   0    0.15    0.13
   3  -8   0    0.07    0.09
  -3  -8   0   -0.02    0.06
  -3   8   0   -0.04    0.06
   3  -8   0    0.33    0.13
  -3   8   0   -0.01    0.07
   3   8   0    0.00    0.07
   3   8   0   -0.13    0.05
  -3   8   0   -0.09    0.05
   3   8   0   -0.10    0.07
  -3  -8   0    0.05    0.07
   4  -8   0  214.99    4.68
   4   8   0  212.77    4.48
   4   8   0  211.16    4.66
   4  -8   0  213.20    4.65
  -4  -8   0  207.90    4.57
   4   8   0  215.39    4.74
  -4   8   0  214.84    4.60
  -4  -8   0  210.79    4.64
   4   8   0  214.38    4.58
   4  -8   0  216.51    4.60
   4  -8   0  204.30    4.65
   5   8   0   -0.05    0.08
   5   8   0    0.01    0.07
  -5   8   0    0.14    0.09
   5  -8   0    0.02    0.08
   5  -8   0    0.01    0.08
   5   8   0    0.07    0.10
   5  -8   0    0.10    0.08
   5   8   0   -0.04    0.08
   5  -8   0    0.03    0.09
  -5  -8   0    0.08    0.06
  -5   8   0   -0.01    0.07
   6  -8   0   41.57    1.30
   6   8   0   40.16    1.23
  -6  -8   0   38.44    1.21
   6   8   0   37.68    1.23
  -6   8   0   39.78    1.17
  -6  -8   0   36.85    0.96
   6  -8   0   40.51    1.25
   6  -8   0   40.63    1.24
   6  -8   0   39.60    1.25
   6  -8   0   37.84    1.24
  -6  -8   0   38.37    0.94
   6   8   0   40.53    1.34
   6   8   0   39.93    1.15
  -7  -8   0   -0.11    0.06
   7   8   0   -0.07    0.08
   7  -8   0   -0.11    0.08
  -7   8   0   -0.07    0.08
   7  -8   0   -0.13    0.07
   7  -8   0   -0.07    0.10
   7  -8   0    0.07    0.10
   7   8   0    0.01    0.09
   7   8   0    0.02    0.07
   7   8   0    0.13    0.12
   7  -8   0   -0.05    0.10
   8   8   0    1.42    0.27
  -8  -8   0    1.22    0.21
   8   8   0    1.56    0.31
   8  -8   0    1.34    0.24
   8  -8   0    1.52    0.26
   8  -8   0    1.02    0.21
   8   8   0    1.45    0.24
   8  -8   0    1.02    0.23
  -8   8   0    1.62    0.24
   8   8   0    1.38    0.25
   8  -8   0    1.20    0.23
   9  -8   0    0.06    0.13
   9   8   0   -0.02    0.12
  -9  -8   0    0.03    0.14
   9  -8   0    0.14    0.12
   9  -8   0   -0.05    0.11
   9   8   0    0.21    0.16
   9  -8   0    0.20    0.14
   9  -8   0    0.31    0.15
   9   8   0    0.12    0.10
  10  -8   0    0.15    0.15
  10   8   0    0.42    0.16
  10   8   0    0.36    0.20
  10  -8   0    0.32    0.16
  10   8   0    0.31    0.17
  10  -8   0    0.49    0.20
  10  -8   0    0.42    0.18
  11  -8   0   -0.02    0.11
  11  -8   0    0.17    0.13
  11  -8   0    0.05    0.11
  11  -8   0   -0.05    0.13
  11   8   0    0.28    0.17
  11   8   0    0.06    0.13
  11   8   0    0.01    0.15
  12  -8   0   47.95    2.42
  12  -8   0   45.70    1.83
  12  -8   0   43.36    1.45
  12  -8   0   46.38    1.72
  12   8   0   48.35    1.84
  12   8   0   46.24    1.59
  12   8   0   45.94    1.69
  13   8   0    0.19    0.20
  13   8   0    0.05    0.19
  13   8   0   -0.17    0.17
  13  -8   0    0.08    0.15
  13  -8   0    0.04    0.17
  13  -8   0    0.36    0.23
  13  -8   0    0.01    0.17
  14  -8   0   14.76    0.98
  14   8   0   11.90    0.87
  14  -8   0   14.28    0.94
  14   8   0   11.45    0.80
  14  -8   0   13.66    0.72
  14   8   0   14.04    1.00
  14  -8   0   14.47    0.96
  15  -8   0   -0.28    0.21
  15   8   0   -0.11    0.20
  15   8   0    0.59    0.22
  15  -8   0    0.12    0.21
  15  -8   0   -0.21    0.26
  15   8   0    0.05    0.28
  16   8   0    0.26    0.32
  16   8   0    0.60    0.36
  16   8   0    0.50    0.27
   0  -9   0    0.05    0.07
   0  -9   0    0.07    0.08
   0   9   0    0.04    0.06
   0   9   0   -0.01    0.05
   0   9   0    0.06    0.08
   1  -9   0    0.08    0.08
  -1   9   0    0.05    0.07
   1   9   0    0.06    0.07
  -1  -9   0    0.02    0.07
  -1   9   0   -0.07    0.06
  -1   9   0    0.10    0.09
   1  -9   0    0.00    0.07
   1   9   0    0.00    0.06
   1  -9   0   -0.01    0.08
   1   9   0   -0.05    0.08
  -1  -9   0    0.12    0.08
   2   9   0   15.87    0.70
   2   9   0   15.38    0.54
   2   9   0   14.71    0.58
   2  -9   0   15.21    0.66
   2  -9   0   14.64    0.64
  -2   9   0   15.19    0.64
  -2   9   0   15.25    0.58
  -2  -9   0   15.65    0.59
  -2   9   0   15.59    0.60
  -2  -9   0   15.09    0.66
   2  -9   0   15.57    0.67
  -3   9   0    0.01    0.07
   3  -9   0    0.20    0.11
   3  -9   0    0.12    0.11
  -3  -9   0    0.13    0.09
   3   9   0    0.09    0.08
   3   9   0    0.03    0.10
  -3   9   0    0.04    0.08
  -3   9   0    0.13    0.10
  -3  -9   0    0.08    0.08
   3  -9   0    0.13    0.10
   3   9   0    0.10    0.09
  -4  -9   0   56.30    1.42
   4  -9   0   57.20    1.62
   4   9   0   57.09    1.67
  -4   9   0   57.23    1.55
  -4   9   0   54.58    1.54
   4   9   0   57.88    1.45
   4   9   0   57.59    1.53
   4  -9   0   55.79    1.59
   4  -9   0   55.86    1.53
  -4  -9   0   56.60    1.59
  -5   9   0    0.01    0.16
   5  -9   0    0.11    0.11
  -5  -9   0   -0.02    0.09
  -5   9   0    0.03    0.09
   5  -9   0    0.04    0.09
  -5  -9   0    0.06    0.08
   5   9   0    0.12    0.11
   5   9   0    0.21    0.12
   5  -9   0    0.01    0.09
   5  -9   0    0.05    0.09
   6  -9   0   31.84    1.14
  -6  -9   0   31.67    0.84
   6  -9   0   31.42    1.12
   6   9   0   31.24    1.06
  -6   9   0   31.05    1.02
  -6  -9   0   30.85    0.83
  -6  -9   0   31.30    1.08
   6  -9   0   31.96    1.09
   6   9   0   32.11    0.99
   6  -9   0   31.92    1.11
   6   9   0   34.01    1.22
   7   9   0    0.03    0.09
   7  -9   0    0.03    0.09
   7   9   0    0.05    0.08
   7  -9   0   -0.22    0.10
   7   9   0    0.07    0.10
   7  -9   0   -0.02    0.13
  -7   9   0   -0.07    0.09
  -8   9   0   22.47    0.83
   8   9   0   22.24    0.86
   8  -9   0   24.42    1.02
   8   9   0   22.16    1.06
   8  -9   0   22.05    0.95
   8  -9   0   22.69    0.96
   8  -9   0   22.84    0.96
   8  -9   0   22.47    0.93
   8   9   0   22.73    0.96
  -9  -9   0    0.06    0.14
   9  -9   0   -0.04    0.12
   9  -9   0   -0.16    0.10
   9   9   0   -0.06    0.10
   9   9   0   -0.17    0.10
   9   9   0   -0.11    0.13
   9  -9   0   -0.01    0.11
   9  -9   0   -0.06    0.11
  10  -9   0   10.28    0.68
  10   9   0   10.05    0.60
  10   9   0   11.15    0.69
  10  -9   0   10.17    0.62
  10  -9   0   10.73    0.70
  10   9   0   10.54    0.77
  10  -9   0   11.24    0.74
  11   9   0   -0.21    0.10
  11   9   0    0.03    0.15
  11  -9   0    0.10    0.17
  11  -9   0    0.20    0.15
  11  -9   0    0.32    0.20
  11   9   0   -0.06    0.19
  11  -9   0    0.13    0.17
  12   9   0   38.74    1.56
  12  -9   0   40.18    1.60
  12  -9   0   40.82    1.63
  12   9   0   38.90    1.44
  12   9   0   43.20    1.75
  12  -9   0   40.89    1.59
  12  -9   0   39.21    1.39
  13   9   0    0.20    0.20
  13  -9   0   -0.03    0.18
  13  -9   0   -0.03    0.17
  13  -9   0   -0.07    0.22
  13   9   0   -0.19    0.16
  13  -9   0    0.11    0.15
  13   9   0    0.01    0.15
  14  -9   0    2.57    0.43
  14  -9   0    2.42    0.48
  14  -9   0    2.03    0.41
  14  -9   0    2.05    0.43
  14   9   0    2.34    0.44
  14   9   0    1.53    0.44
  14   9   0    2.21    0.38
  15   9   0    0.14    0.21
  15  -9   0   -0.04    0.22
  15   9   0    0.14    0.24
  15  -9   0    0.04    0.23
  15   9   0   -0.05    0.27
  15  -9   0   -0.10    0.20
   0  10   0   11.95    0.49
   0 -10   0   11.31    0.55
   0  10   0   12.13    0.53
   0  10   0   11.47    0.59
   0 -10   0   12.18    0.61
  -1  10   0   -0.05    0.07
  -1  10   0    0.04    0.09
  -1 -10   0    0.08    0.11
   1 -10   0    0.12    0.10
  -1 -10   0    0.07    0.08
  -1  10   0    0.15    0.09
   1  10   0    0.03    0.07
   1 -10   0    0.04    0.09
   1  10   0   -0.04    0.07
   2  10   0    5.97    0.44
  -2 -10   0    5.95    0.37
   2 -10   0    5.80    0.41
   2  10   0    5.57    0.32
  -2  10   0    5.42    0.39
  -2  10   0    5.60    0.35
  -2  10   0    5.22    0.35
   2 -10   0    5.97    0.43
  -2 -10   0    5.94    0.42
   2  10   0    5.61    0.36
   3 -10   0   -0.12    0.07
  -3  10   0   -0.08    0.08
  -3  10   0   -0.02    0.08
   3  10   0    0.25    0.12
   3  10   0    0.07    0.08
   3  10   0   -0.07    0.08
  -3 -10   0    0.03    0.09
  -3 -10   0    0.01    0.08
   3 -10   0    0.04    0.09
  -3  10   0    0.04    0.10
   4 -10   0    6.66    0.41
   4  10   0    6.37    0.47
   4  10   0    6.35    0.35
  -4 -10   0    6.15    0.43
  -4  10   0    6.35    0.41
   4 -10   0    7.05    0.47
   4  10   0    6.69    0.42
   4 -10   0    6.30    0.44
   4 -10   0    6.07    0.44
  -4 -10   0    6.20    0.36
  -4  10   0    6.10    0.41
   5 -10   0    0.18    0.11
  -5 -10   0    0.10    0.11
   5 -10   0    0.17    0.12
   5  10   0    0.04    0.09
  -5  10   0    0.22    0.11
   5 -10   0   -0.04    0.08
   5 -10   0    0.08    0.11
  -5 -10   0    0.11    0.08
   5  10   0   -0.18    0.10
   5  10   0   -0.08    0.08
   6  10   0    4.17    0.32
   6 -10   0    3.85    0.39
  -6  10   0    4.32    0.38
  -6 -10   0    4.41    0.38
   6  10   0    4.17    0.45
   6 -10   0    4.15    0.39
   6  10   0    3.95    0.36
  -6  10   0    4.48    0.34
  -6 -10   0    4.59    0.26
   6 -10   0    4.53    0.40
   6 -10   0    4.54    0.42
   7 -10   0    0.02    0.12
  -7 -10   0    0.03    0.11
  -7  10   0    0.07    0.12
   7 -10   0    0.01    0.10
   7  10   0   -0.03    0.09
   7 -10   0    0.16    0.13
   7  10   0    0.02    0.14
   7 -10   0    0.10    0.19
  -7 -10   0   -0.01    0.06
   7  10   0   -0.02    0.09
   7 -10   0    0.03    0.11
   8 -10   0   14.83    0.79
  -8  10   0   15.15    0.90
   8 -10   0   16.60    0.86
   8 -10   0   15.98    0.80
   8  10   0   16.08    0.91
   8  10   0   15.01    0.71
   8  10   0   15.20    0.77
   8 -10   0   15.57    0.79
   9  10   0   -0.02    0.13
   9  10   0    0.09    0.14
   9 -10   0    0.09    0.12
   9 -10   0    0.09    0.12
   9 -10   0    0.20    0.16
   9 -10   0    0.03    0.11
  10 -10   0    0.22    0.15
  10 -10   0    0.55    0.20
  10 -10   0    0.22    0.17
  10  10   0    0.27    0.17
  10 -10   0    0.21    0.17
  10  10   0    0.02    0.14
  10  10   0    0.30    0.18
  11 -10   0   -0.19    0.13
  11  10   0   -0.10    0.18
  11  10   0    0.27    0.16
  11  10   0   -0.19    0.13
  11 -10   0    0.16    0.29
  11 -10   0   -0.09    0.12
  11 -10   0    0.18    0.16
  12 -10   0    6.64    0.63
  12  10   0    7.35    0.73
  12 -10   0    6.31    0.61
  12  10   0    7.04    0.55
  12 -10   0    7.53    0.64
  12  10   0    7.70    0.66
  12 -10   0    6.69    0.55
  13 -10   0    0.39    0.24
  13  10   0   -0.13    0.20
  13  10   0    0.39    0.28
  13  10   0    0.10    0.20
  13 -10   0    0.30    0.22
  13 -10   0    0.25    0.21
  13 -10   0    0.08    0.21
  14  10   0    0.41    0.22
  14 -10   0    0.30    0.26
  14 -10   0    0.68    0.23
  14  10   0    0.48    0.21
  14 -10   0    0.40    0.26
  14 -10   0    0.34    0.23
  14  10   0    0.67    0.32
  15 -10   0    0.09    0.22
  15  10   0   -0.01    0.25
  15  10   0    0.15    0.27
  15  10   0   -0.24    0.24
  15 -10   0    0.13    0.29
  15 -10   0    0.27    0.26
   0 -11   0    0.09    0.11
   0 -11   0   -0.02    0.09
   0  11   0    0.01    0.09
   0  11   0   -0.03    0.07
   0  11   0    0.06    0.08
   1  11   0    0.04    0.10
   1  11   0    0.03    0.08
  -1  11   0    0.24    0.11
  -1  11   0    0.00    0.08
   1 -11   0    0.05    0.10
  -1  11   0    0.05    0.13
  -1 -11   0    0.10    0.10
   1  11   0    0.23    0.13
  -1 -11   0   -0.06    0.09
   1 -11   0   -0.01    0.09
   2  11   0   12.47    0.58
  -2  11   0   13.16    0.59
  -2  11   0   12.87    0.65
  -2 -11   0   12.63    0.67
  -2 -11   0   13.28    0.60
   2  11   0   13.30    0.70
  -2  11   0   12.92    0.58
   2 -11   0   12.84    0.68
   2 -11   0   12.78    0.65
   2  11   0   12.68    0.53
  -3  11   0    0.02    0.09
  -3 -11   0    0.04    0.08
   3  11   0    0.19    0.12
   3 -11   0    0.00    0.10
  -3 -11   0    0.18    0.11
  -3  11   0    0.09    0.10
   3 -11   0    0.04    0.10
   3  11   0   -0.01    0.08
   3  11   0   -0.03    0.07
   4 -11   0    4.58    0.41
   4 -11   0    4.30    0.35
  -4  11   0    3.60    0.34
   4  11   0    4.03    0.34
  -4  11   0    4.68    0.37
  -4 -11   0    4.12    0.31
   4  11   0    4.46    0.31
  -4 -11   0    4.35    0.40
   4 -11   0    3.80    0.39
   4  11   0    4.28    0.42
  -5  11   0    0.08    0.10
   5 -11   0    0.20    0.13
  -5 -11   0    0.15    0.10
   5  11   0    0.12    0.11
   5  11   0    0.06    0.10
   5  11   0    0.11    0.14
  -5 -11   0    0.19    0.14
   5 -11   0    0.01    0.13
   5 -11   0    0.19    0.13
   5 -11   0    0.12    0.13
  -6  11   0    4.25    0.40
   6 -11   0    4.58    0.42
   6 -11   0    4.62    0.45
   6 -11   0    3.89    0.45
   6  11   0    4.95    0.49
   6  11   0    5.04    0.42
  -6  11   0    5.37    0.43
   6 -11   0    6.02    0.50
   6  11   0    5.11    0.36
  -6 -11   0    5.64    0.47
  -6 -11   0    5.32    0.31
   7  11   0    0.20    0.11
  -7 -11   0    0.22    0.14
   7 -11   0    0.02    0.13
   7 -11   0   -0.01    0.12
   7  11   0    0.10    0.17
  -7  11   0   -0.06    0.14
   7 -11   0    0.09    0.12
   7 -11   0    0.34    0.16
   7  11   0    0.08    0.14
  -7 -11   0    0.06    0.09
  -8 -11   0   22.77    1.01
   8 -11   0   26.05    1.16
   8  11   0   26.69    0.98
   8  11   0   25.90    1.06
   8  11   0   27.17    1.23
   8 -11   0   24.70    1.07
   8 -11   0   26.10    1.08
   8 -11   0   25.04    1.07
   9 -11   0    0.19    0.16
   9 -11   0    0.26    0.18
   9 -11   0    0.07    0.13
   9  11   0    0.11    0.14
   9  11   0    0.02    0.13
   9 -11   0    0.10    0.15
   9  11   0   -0.02    0.17
  10 -11   0    4.21    0.52
  10 -11   0    4.33    0.47
  10  11   0    3.64    0.41
  10 -11   0    3.59    0.46
  10  11   0    5.20    0.61
  10 -11   0    3.76    0.49
  10  11   0    4.38    0.47
  11  11   0    0.22    0.16
  11 -11   0    0.00    0.15
  11 -11   0   -0.08    0.12
  11  11   0    0.04    0.18
  11 -11   0   -0.09    0.14
  11  11   0   -0.07    0.14
  11 -11   0    0.04    0.15
  12 -11   0    0.20    0.19
  12 -11   0    0.05    0.15
  12  11   0    0.16    0.17
  12  11   0    0.37    0.24
  12  11   0    0.71    0.31
  12 -11   0    0.40    0.21
  12 -11   0    0.71    0.27
  13 -11   0    0.10    0.16
  13 -11   0   -0.04    0.20
  13 -11   0    0.15    0.20
  13  11   0   -0.03    0.16
  13  11   0    0.08    0.22
  13 -11   0    0.12    0.20
  14 -11   0   11.44    0.73
  14 -11   0   10.93    0.87
  14  11   0   10.16    0.74
  14  11   0   11.28    0.86
  14 -11   0   12.38    0.90
  14  11   0   11.45    0.99
  14 -11   0   11.42    1.10
   0  12   0   67.70    1.96
   0 -12   0   66.06    1.86
   0 -12   0   68.88    1.96
   0  12   0   66.17    1.77
   0  12   0   66.56    1.71
  -1  12   0    0.10    0.10
   1 -12   0   -0.18    0.10
   1  12   0    0.09    0.08
  -1  12   0   -0.02    0.09
  -1 -12   0    0.03    0.09
   1  12   0   -0.08    0.08
  -1  12   0   -0.05    0.08
   1 -12   0    0.09    0.11
   1  12   0    0.07    0.10
  -1 -12   0    0.01    0.11
  -2 -12   0  100.40    2.63
  -2  12   0  100.84    2.60
   2 -12   0  103.01    2.66
  -2  12   0  100.48    2.44
   2  12   0   97.78    2.35
   2  12   0  102.27    2.68
   2 -12   0   98.50    2.58
  -2 -12   0   99.81    2.49
  -2  12   0  100.03    2.47
   2  12   0   98.62    2.45
   3  12   0   -0.08    0.10
   3 -12   0   -0.03    0.09
  -3 -12   0    0.05    0.09
  -3  12   0   -0.02    0.09
  -3 -12   0   -0.04    0.10
   3 -12   0   -0.03    0.11
  -3  12   0    0.15    0.10
   3  12   0    0.12    0.11
  -3  12   0    0.05    0.10
   3  12   0    0.05    0.08
   4 -12   0   16.69    0.83
  -4  12   0   18.13    0.81
   4  12   0   17.93    0.76
   4 -12   0   18.69    0.89
   4  12   0   17.20    0.68
  -4 -12   0   17.77    0.84
  -4 -12   0   18.60    0.73
   4 -12   0   18.09    0.76
  -4  12   0   17.87    0.78
   4  12   0   18.31    0.91
   5  12   0   -0.04    0.08
  -5 -12   0   -0.09    0.09
   5  12   0    0.05    0.11
   5 -12   0   -0.03    0.11
   5 -12   0    0.20    0.17
  -5 -12   0   -0.03    0.12
  -5  12   0   -0.02    0.11
   5  12   0    0.10    0.15
   5 -12   0    0.09    0.12
   6 -12   0   50.38    1.65
   6 -12   0   50.31    1.62
   6 -12   0   48.71    1.50
  -6  12   0   44.89    1.44
   6  12   0   49.03    1.70
  -6 -12   0   46.43    1.53
   6  12   0   47.30    1.34
   6  12   0   39.17    1.99
  -6 -12   0   48.16    1.29
  -6  12   0   50.12    1.54
   7 -12   0   -0.02    0.13
   7  12   0    0.07    0.17
  -7 -12   0   -0.01    0.09
   7  12   0   -0.04    0.11
   7 -12   0    0.10    0.13
   7  12   0   -0.11    0.12
   7 -12   0    0.14    0.15
  -7 -12   0   -0.05    0.15
   8 -12   0   34.96    1.34
   8  12   0   33.26    1.13
   8 -12   0   33.72    1.30
   8 -12   0   35.92    1.43
   8 -12   0   34.68    1.30
   8  12   0   32.99    1.26
   8  12   0   34.59    1.46
   9 -12   0    0.03    0.16
   9 -12   0   -0.17    0.11
   9  12   0   -0.11    0.15
   9 -12   0   -0.01    0.13
   9 -12   0   -0.07    0.11
   9  12   0   -0.25    0.13
   9  12   0   -0.13    0.10
  10 -12   0   38.80    1.85
  10 -12   0   38.77    1.46
  10  12   0   37.95    1.45
  10  12   0   38.30    1.64
  10  12   0   37.09    1.29
  10 -12   0   39.12    1.60
  10 -12   0   36.30    1.58
  11 -12   0    0.40    0.19
  11 -12   0    0.06    0.18
  11  12   0    0.08    0.14
  11  12   0   -0.40    0.25
  11  12   0    0.26    0.36
  11 -12   0    0.13    0.19
  11 -12   0   -0.01    0.16
  12  12   0   11.24    0.95
  12 -12   0   11.31    0.76
  12 -12   0   12.17    0.86
  12  12   0   12.32    0.81
  12  12   0   10.76    0.72
  12 -12   0   12.75    0.86
  12 -12   0   13.78    0.96
  13  12   0   -0.30    0.25
  13  12   0    0.21    0.24
  13  12   0    0.76    0.23
  13 -12   0    0.01    0.19
  13 -12   0    0.05    0.21
  13 -12   0    0.19    0.21
  14 -12   0   20.82    1.19
  14 -12   0   19.35    1.02
  14 -12   0   20.89    1.19
  14  12   0   20.18    1.31
  14  12   0   19.91    1.13
  14 -12   0   19.50    1.23
   0 -13   0    0.08    0.12
   0  13   0    0.13    0.10
   0  13   0    0.01    0.13
   0  13   0   -0.06    0.08
   1  13   0   -0.21    0.09
   1 -13   0    0.05    0.10
  -1  13   0   -0.17    0.10
  -1  13   0    0.22    0.13
   1  13   0   -0.10    0.08
  -1  13   0   -0.01    0.09
   1 -13   0    0.01    0.12
   1  13   0    0.12    0.10
  -1 -13   0    0.18    0.13
  -1 -13   0    0.06    0.12
   2  13   0    2.33    0.27
   2  13   0    2.47    0.38
  -2  13   0    2.16    0.30
  -2  13   0    2.81    0.31
   2 -13   0    2.09    0.35
  -2 -13   0    2.13    0.33
  -2 -13   0    2.13    0.30
   2  13   0    1.92    0.27
   2 -13   0    1.69    0.31
  -2  13   0    2.29    0.32
  -3 -13   0   -0.08    0.10
  -3  13   0   -0.04    0.10
  -3 -13   0    0.03    0.11
   3 -13   0    0.14    0.13
   3 -13   0    0.05    0.13
   3  13   0    0.16    0.12
   3  13   0   -0.03    0.11
   3  13   0   -0.06    0.08
  -3  13   0    0.13    0.14
  -4 -13   0    1.44    0.24
   4  13   0    1.97    0.27
   4 -13   0    1.48    0.30
  -4 -13   0    1.59    0.28
  -4  13   0    2.06    0.31
  -4  13   0    1.57    0.27
   4 -13   0    1.79    0.40
   4 -13   0    1.59    0.43
   4  13   0    1.59    0.23
  -5  13   0    0.02    0.11
   5 -13   0    0.07    0.13
   5 -13   0    0.03    0.12
   5  13   0   -0.34    0.15
   5  13   0   -0.02    0.09
  -5 -13   0    0.40    0.15
  -5 -13   0   -0.13    0.10
   5 -13   0   -0.21    0.09
   5  13   0    0.14    0.16
   6  13   0    0.36    0.26
  -6 -13   0    0.20    0.11
   6 -13   0    0.32    0.19
   6  13   0    0.27    0.17
  -6  13   0    0.23    0.16
  -6 -13   0    0.30    0.19
   6  13   0    0.37    0.14
   6 -13   0    0.23    0.15
   6 -13   0    0.25    0.17
   7 -13   0    0.04    0.12
   7  13   0   -0.01    0.11
  -7 -13   0   -0.07    0.20
   7 -13   0   -0.16    0.12
   7 -13   0    0.03    0.14
   7 -13   0    0.13    0.15
   7  13   0    0.03    0.12
   7  13   0    0.16    0.16
   8 -13   0    6.18    0.54
   8  13   0    5.09    0.48
   8  13   0    6.05    0.61
   8 -13   0    4.90    0.49
   8 -13   0    5.22    0.49
   8 -13   0    5.42    0.56
   9 -13   0    0.22    0.17
   9 -13   0    0.09    0.16
   9 -13   0    0.18    0.17
   9 -13   0    0.50    0.17
   9  13   0   -0.30    0.14
   9  13   0    0.07    0.16
  10  13   0    0.79    0.30
  10 -13   0    0.60    0.26
  10  13   0    0.47    0.24
  10 -13   0    0.76    0.24
  10  13   0    0.57    0.20
  10 -13   0    0.69    0.25
  10 -13   0    0.62    0.24
  11 -13   0    0.12    0.18
  11 -13   0   -0.03    0.19
  11 -13   0    0.10    0.17
  11  13   0   -0.01    0.19
  11 -13   0    0.02    0.17
  11  13   0    0.07    0.16
  12 -13   0    0.91    0.26
  12 -13   0    0.51    0.24
  12  13   0    1.02    0.31
  12  13   0    1.21    0.34
  12 -13   0    0.84    0.29
  12 -13   0    0.75    0.31
  12  13   0    0.45    0.30
  13 -13   0   -0.20    0.24
  13 -13   0    0.04    0.20
  13  13   0    0.58    0.30
  13 -13   0   -0.17    0.19
  13 -13   0    0.06    0.22
  13  13   0    0.01    0.22
   0  14   0   22.26    1.02
   0 -14   0   22.19    1.03
   0  14   0   22.85    0.83
   0  14   0   22.97    0.89
   0 -14   0   23.21    0.98
  -1 -14   0    0.04    0.11
   1  14   0    0.03    0.10
   1 -14   0   -0.02    0.13
  -1  14   0   -0.01    0.12
   1  14   0   -0.02    0.09
  -1  14   0   -0.09    0.09
   1 -14   0    0.06    0.12
   1  14   0    0.04    0.13
  -1 -14   0   -0.18    0.09
  -1  14   0    0.08    0.11
   2  14   0   24.79    1.11
  -2  14   0   23.32    1.04
  -2 -14   0   25.33    1.10
   2 -14   0   25.98    1.09
  -2  14   0   23.57    1.12
  -2  14   0   26.56    0.94
   2  14   0   24.68    0.86
  -2 -14   0   25.53    1.01
   2 -14   0   25.60    1.12
   2  14   0   27.04    0.98
   3  14   0   -0.07    0.09
   3 -14   0    0.09    0.19
   3  14   0   -0.05    0.12
  -3  14   0    0.03    0.10
   3 -14   0   -0.06    0.11
  -3  14   0   -0.10    0.13
   3 -14   0    0.24    0.19
  -3 -14   0    0.27    0.12
  -3 -14   0   -0.08    0.11
   3  14   0    0.01    0.10
   4 -14   0   25.86    1.12
   4 -14   0   25.40    1.15
   4 -14   0   24.06    0.96
  -4  14   0   25.82    1.00
   4  14   0   23.96    1.13
   4  14   0   25.22    0.87
  -4  14   0   22.73    1.01
   4  14   0   23.40    1.14
  -4 -14   0   24.52    1.08
   5  14   0   -0.05    0.09
  -5 -14   0   -0.03    0.10
   5  14   0    0.19    0.16
   5 -14   0    0.06    0.13
   5 -14   0    0.06    0.12
  -5  14   0    0.04    0.13
   5 -14   0   -0.05    0.12
   5  14   0   -0.06    0.12
  -6 -14   0   21.15    0.79
  -6 -14   0   19.86    0.99
   6  14   0   21.42    0.80
   6 -14   0   21.49    1.07
   6  14   0   21.06    1.11
  -6  14   0   19.89    0.93
   6  14   0   20.33    0.90
   6 -14   0   19.26    0.90
   6 -14   0   20.73    1.02
   7  14   0   -0.01    0.14
   7 -14   0    0.23    0.14
   7  14   0   -0.12    0.11
   7 -14   0   -0.23    0.14
   7  14   0    0.07    0.20
   7 -14   0    0.14    0.15
   7 -14   0   -0.22    0.11
  -7 -14   0    0.11    0.12
   8 -14   0   21.96    1.14
   8  14   0   22.07    0.85
   8  14   0   21.31    0.99
   8 -14   0   21.61    1.00
   8 -14   0   21.63    1.01
   8  14   0   20.91    1.16
   8 -14   0   20.51    1.25
   9  14   0    0.46    0.23
   9 -14   0    0.29    0.19
   9 -14   0    0.13    0.19
   9 -14   0    0.07    0.14
   9  14   0    0.00    0.15
   9 -14   0    0.18    0.17
   9  14   0   -0.01    0.16
  10 -14   0    7.55    0.63
  10  14   0    6.93    0.52
  10  14   0    6.99    0.63
  10 -14   0    7.38    0.68
  10 -14   0    7.86    0.65
  10  14   0    9.30    0.91
  10 -14   0    6.54    0.61
  11  14   0    0.05    0.17
  11 -14   0    0.14    0.21
  11 -14   0    0.05    0.19
  11 -14   0    0.01    0.20
  11  14   0   -0.05    0.24
  11 -14   0    0.07    0.17
  12  14   0    1.96    0.39
  12 -14   0    1.76    0.51
  12 -14   0    0.99    0.30
  12  14   0    1.21    0.41
  12 -14   0    1.89    0.40
  12 -14   0    1.54    0.37
  13 -14   0    0.26    0.21
  13  14   0    0.34    0.26
  13  14   0   -0.08    0.32
  13 -14   0    0.02    0.23
  13 -14   0    0.09    0.28
  13 -14   0    0.06    0.23
   0  15   0    0.09    0.13
   0  15   0    0.09    0.12
   0  15   0    0.06    0.15
   0 -15   0    0.22    0.15
   0 -15   0   -0.20    0.11
   1 -15   0    0.24    0.15
  -1  15   0    0.03    0.12
   1 -15   0    0.12    0.13
  -1 -15   0   -0.07    0.13
  -1  15   0    0.07    0.11
   1  15   0    0.25    0.15
  -1  15   0    0.18    0.25
   1  15   0   -0.15    0.16
   1  15   0    0.11    0.11
  -1 -15   0    0.02    0.14
  -2  15   0    4.74    0.49
   2 -15   0    4.20    0.54
   2  15   0    4.39    0.52
   2  15   0    4.91    0.43
  -2  15   0    4.01    0.40
   2  15   0    4.50    0.38
  -2 -15   0    4.49    0.51
  -2 -15   0    4.91    0.46
   2 -15   0    4.77    0.48
   3  15   0    0.02    0.11
   3 -15   0   -0.12    0.10
  -3 -15   0   -0.19    0.11
  -3  15   0    0.19    0.18
  -3  15   0    0.01    0.12
   3 -15   0    0.30    0.17
  -3 -15   0    0.32    0.17
   3 -15   0    0.08    0.14
   3  15   0    0.02    0.17
   4 -15   0    0.39    0.19
   4  15   0    0.14    0.16
  -4 -15   0    0.25    0.20
   4  15   0    0.20    0.17
  -4 -15   0    0.46    0.17
   4 -15   0    0.33    0.18
  -4  15   0    0.57    0.19
   4 -15   0    0.37    0.16
   4  15   0    0.47    0.15
   5  15   0    0.09    0.21
  -5  15   0   -0.06    0.11
   5  15   0    0.17    0.16
  -5 -15   0    0.18    0.12
   5 -15   0   -0.04    0.12
  -5 -15   0    0.18    0.19
   5 -15   0    0.27    0.15
   6 -15   0    4.28    0.43
   6  15   0    4.24    0.52
   6  15   0    3.83    0.42
   6  15   0    3.50    0.33
   6 -15   0    3.60    0.53
   6 -15   0    4.71    0.52
   7 -15   0    0.11    0.15
   7  15   0   -0.24    0.16
  -7 -15   0    0.24    0.14
   7 -15   0   -0.24    0.15
   7  15   0    0.15    0.17
   7 -15   0    0.20    0.19
   7 -15   0    0.35    0.18
   8  15   0    3.28    0.35
   8 -15   0    3.10    0.76
   8 -15   0    2.87    0.46
   8  15   0    3.13    0.50
   8  15   0    3.00    0.39
   8 -15   0    2.99    0.70
   8 -15   0    2.71    0.49
   9  15   0    0.25    0.23
   9 -15   0   -0.06    0.14
   9 -15   0    0.05    0.19
   9 -15   0    0.10    0.21
   9 -15   0    0.25    0.19
   9  15   0    0.12    0.22
  10 -15   0    2.11    0.44
  10  15   0    2.32    0.48
  10  15   0    2.70    0.41
  10 -15   0    3.18    0.49
  10 -15   0    3.53    0.47
  10 -15   0    2.19    0.39
  11 -15   0   -0.10    0.20
  11  15   0    0.35    0.23
  11 -15   0   -0.17    0.19
  11  15   0    0.85    0.38
  11 -15   0    0.13    0.24
  11 -15   0   -0.05    0.21
  12 -15   0    0.74    0.31
  12 -15   0    0.68    0.31
  12 -15   0    0.92    0.31
  12  15   0    0.90    0.34
  12  15   0    0.88    0.38
  12 -15   0    1.07    0.36
   0  16   0   41.52    1.36
   0 -16   0   40.73    1.58
   0  16   0   37.28    1.51
   0 -16   0   40.20    1.47
   0  16   0   39.43    1.46
   1  16   0   -0.08    0.14
  -1  16   0    0.15    0.12
   1 -16   0   -0.11    0.12
   1 -16   0    0.12    0.17
  -1 -16   0    0.26    0.17
   1  16   0    0.17    0.12
  -1  16   0   -0.14    0.18
  -1 -16   0   -0.01    0.16
  -1  16   0   -0.23    0.11
   1  16   0    0.22    0.18
   2 -16   0   13.03    0.81
   2 -16   0   14.09    0.88
   2  16   0   12.54    0.60
  -2 -16   0   12.22    0.73
   2 -16   0   13.33    0.67
  -2  16   0   12.06    0.82
  -2 -16   0   13.90    0.85
   2  16   0   14.13    0.71
  -2  16   0   13.48    0.70
   2  16   0   13.45    0.87
   3 -16   0    0.00    0.15
  -3  16   0    0.07    0.13
  -3 -16   0   -0.15    0.16
   3  16   0   -0.04    0.10
   3 -16   0    0.31    0.21
   3 -16   0    0.19    0.15
   3  16   0    0.28    0.18
   3  16   0   -0.04    0.14
  -3 -16   0    0.04    0.13
   4 -16   0   20.17    1.20
   4  16   0   21.22    0.92
   4  16   0   16.33    1.60
  -4 -16   0   19.52    1.05
   4 -16   0   20.15    1.09
   4  16   0   20.59    0.79
  -4 -16   0   21.17    0.92
  -4  16   0   20.19    0.92
   4 -16   0   20.89    0.90
  -5 -16   0   -0.15    0.12
   5 -16   0   -0.10    0.17
   5  16   0   -0.23    0.12
   5 -16   0    0.04    0.15
   5  16   0    0.11    0.21
   5  16   0   -0.12    0.13
  -5  16   0    0.13    0.15
   5 -16   0    0.07    0.14
   6 -16   0   12.04    0.81
   6  16   0   11.53    0.88
   6  16   0   11.68    0.69
   6 -16   0   11.12    0.70
  -6 -16   0   11.40    0.63
   6 -16   0   11.59    0.85
   6  16   0   12.20    0.74
   7  16   0    0.28    0.24
   7 -16   0    0.14    0.17
   7 -16   0    0.44    0.20
  -7 -16   0    0.12    0.17
   7  16   0   -0.18    0.14
   7 -16   0   -0.16    0.29
   7  16   0   -0.11    0.14
   8 -16   0    5.30    0.56
   8 -16   0    5.85    0.68
   8 -16   0    5.02    0.54
   8  16   0    5.33    0.52
   8 -16   0    5.52    0.60
   8  16   0    5.08    0.68
   9 -16   0    0.09    0.23
   9 -16   0    0.11    0.17
   9 -16   0    0.06    0.25
   9 -16   0   -0.15    0.14
   9  16   0   -0.21    0.17
   9  16   0   -0.29    0.25
  10  16   0    1.90    0.49
  10  16   0    2.46    0.41
  10 -16   0    1.95    0.39
  10 -16   0    1.84    0.37
  10 -16   0    2.15    0.51
  10 -16   0    1.78    0.38
  11  16   0   -0.23    0.22
  11 -16   0    0.28    0.29
  11  16   0    0.52    0.38
  11 -16   0   -0.18    0.23
  11 -16   0    0.07    0.21
   0 -17   0   -0.01    0.13
   0  17   0   -0.18    0.10
   0  17   0   -0.11    0.10
   0  17   0   -0.10    0.22
   0 -17   0   -0.16    0.17
   1  17   0    0.02    0.12
  -1 -17   0   -0.16    0.12
   1  17   0   -0.29    0.20
  -1 -17   0    0.28    0.22
  -1  17   0    0.19    0.15
   1  17   0    0.04    0.16
   1 -17   0    0.09    0.16
   1 -17   0    0.13    0.17
   2 -17   0    4.53    0.39
   2  17   0    4.48    0.42
   2 -17   0    4.41    0.53
  -2  17   0    4.50    0.42
   2  17   0    4.45    0.58
  -2 -17   0    4.83    0.57
  -2 -17   0    4.52    0.49
   2 -17   0    4.61    0.87
   3 -17   0    0.58    0.23
   3 -17   0    0.25    0.20
   3  17   0    0.34    0.18
  -3 -17   0    0.09    0.14
   3  17   0    0.17    0.17
  -3  17   0   -0.16    0.15
   3  17   0   -0.16    0.19
   3 -17   0    0.23    0.16
  -3 -17   0   -0.18    0.21
   4 -17   0    4.17    0.52
   4 -17   0    4.32    0.40
   4  17   0    3.51    0.56
  -4  17   0    4.25    0.43
   4  17   0    4.39    0.40
  -4 -17   0    4.06    0.42
   4 -17   0    3.97    0.50
   4  17   0    4.12    0.43
   5 -17   0    0.16    0.17
   5  17   0    0.21    0.26
   5  17   0   -0.06    0.15
  -5  17   0    0.14    0.18
  -5 -17   0   -0.09    0.15
   5 -17   0   -0.05    0.16
   5 -17   0   -0.04    0.21
   6  17   0    4.43    0.46
   6 -17   0    3.93    0.67
   6 -17   0    5.06    0.82
   6 -17   0    3.16    0.53
  -6 -17   0    3.14    0.45
   6  17   0    4.03    0.64
   7 -17   0    0.15    0.17
   7 -17   0    0.21    0.19
   7  17   0    0.27    0.32
   7 -17   0   -0.04    0.19
   7  17   0   -0.07    0.17
   7 -17   0    0.09    0.17
   8 -17   0    1.52    0.32
   8 -17   0    1.24    0.33
   8 -17   0    1.97    0.36
   8  17   0    1.72    0.49
   8  17   0    2.64    0.37
   8 -17   0    1.69    0.40
   9 -17   0    0.04    0.21
   9  17   0    0.52    0.34
   9  17   0    0.19    0.24
   9 -17   0   -0.06    0.23
   9 -17   0    0.13    0.19
   9 -17   0    0.08    0.23
  10  17   0    4.45    0.76
  10 -17   0    4.43    0.62
  10  17   0    4.33    0.56
  10 -17   0    4.47    0.97
  10 -17   0    3.61    0.59
   0 -18   0    0.34    0.21
   0 -18   0   -0.10    0.21
   0  18   0    0.16    0.15
   1 -18   0   -0.10    0.13
   1  18   0   -0.25    0.13
  -1 -18   0    0.66    0.24
   1  18   0    0.34    0.15
   1 -18   0   -0.41    0.18
  -1 -18   0   -0.23    0.12
  -1  18   0   -0.08    0.14
   1 -18   0    0.07    0.16
   2 -18   0    3.52    0.48
   2 -18   0    3.37    0.35
   2  18   0    3.14    0.31
  -2  18   0    3.89    0.41
   2 -18   0    3.91    0.55
   2  18   0    3.49    0.66
  -2 -18   0    2.10    0.59
   2  18   0    2.74    0.37
  -3 -18   0    0.02    0.16
   3 -18   0   -0.02    0.21
   3  18   0   -0.03    0.17
   3 -18   0   -0.11    0.17
   3  18   0   -0.08    0.17
   3 -18   0    0.04    0.15
   3  18   0   -0.13    0.23
  -3  18   0    0.06    0.14
  -4  18   0   11.35    0.69
   4  18   0   12.09    0.95
  -4 -18   0   11.31    0.70
   4 -18   0   11.33    0.68
   4 -18   0   11.99    0.88
   4  18   0   11.30    0.68
   4 -18   0   11.88    0.85
   5  18   0    0.01    0.18
   5 -18   0   -0.10    0.19
  -5  18   0   -0.06    0.16
   5  18   0    0.02    0.28
  -5 -18   0   -0.04    0.17
   6 -18   0    3.52    0.55
   6  18   0    3.97    0.60
   6 -18   0    4.66    0.48
   6  18   0    4.06    0.61
  -6 -18   0    5.03    0.50
   6 -18   0    4.52    0.57
   6 -18   0    4.14    0.50
   7 -18   0    0.06    0.19
   7 -18   0    0.19    0.17
   7 -18   0    0.05    0.15
   7  18   0    0.09    0.19
   7 -18   0   -0.36    0.21
   7  18   0    0.63    0.77
   8 -18   0   -0.13    0.21
   8 -18   0   -0.05    0.18
   8  18   0    0.40    0.38
   8 -18   0    0.27    0.23
   8  18   0   -0.27    0.22
   8 -18   0    0.07    0.18
   9  18   0    0.99    0.51
   9 -18   0   -0.28    0.17
   9 -18   0    0.13    0.35
   0 -19   0    0.43    0.28
   0 -19   0    0.13    0.20
   0 -19   0   -0.24    0.16
   0  19   0   -0.29    0.14
   1 -19   0   -0.01    0.15
  -1  19   0    0.05    0.16
  -1 -19   0    0.44    0.33
   1  19   0   -0.11    0.14
  -1 -19   0    0.00    0.16
   1 -19   0    0.28    0.26
   2 -19   0    0.70    0.22
   2  19   0    0.83    0.22
   2 -19   0    0.29    0.21
  -2 -19   0    1.24    0.30
   2 -19   0    0.73    0.32
  -2  19   0    0.45    0.20
  -3 -19   0    0.12    0.18
   3 -19   0   -0.03    0.18
   3 -19   0    0.09    0.19
   3 -19   0    0.44    0.27
  -3  19   0   -0.20    0.17
   3  19   0    0.20    0.18
   4 -19   0    0.26    0.21
  -4 -19   0    0.44    0.22
   4 -19   0    0.13    0.23
   4  19   0    0.34    0.22
   5  19   0    0.05    0.21
   5 -19   0    0.09    0.19
   5 -19   0    0.59    0.28
   5 -19   0    0.24    0.17
  -5 -19   0    0.43    0.24
   6 -19   0    0.54    0.28
   6 -19   0    0.70    0.27
   6 -19   0    0.86    0.37
   6 -19   0    0.69    0.37
   6  19   0    0.30    0.25
   7 -19   0   -0.16    0.27
   7 -19   0   -0.23    0.18
   7 -19   0    0.19    0.24
   7 -19   0   -0.46    0.20
   8 -19   0   -0.07    0.29
   0  20   0    1.69    0.34
   0 -20   0    1.88    0.36
   1 -20   0   -0.66    0.28
  -1  20   0    0.24    0.20
   1 -20   0    0.15    0.20
  -1 -20   0   -0.03    0.17
   1  20   0   -0.02    0.21
   2 -20   0    6.83    0.65
   2  20   0    6.22    0.55
  -2 -20   0    7.45    0.64
   2 -20   0    7.06    0.85
  -2  20   0    7.57    0.60
  -3  20   0    0.04    0.17
   3 -20   0   -0.22    0.18
   3 -20   0    0.25    0.24
   3 -20   0   -0.31    0.28
  -3 -20   0   -0.29    0.19
  -4 -20   0    3.14    0.45
  -4  20   0    3.39    0.46
   4 -20   0    4.27    0.59
   4 -20   0    2.65    0.58
   4 -20   0    3.16    0.47
   5 -20   0    0.30    0.25
   5 -20   0    0.56    0.32
  -5 -20   0   -0.14    0.29
   5 -20   0   -0.21    0.22
   5 -20   0   -0.12    0.22
   6 -20   0    0.45    0.27
   6 -20   0    0.93    0.38
   6 -20   0    0.10    0.28
   6 -20   0    0.21    0.24
   1 -21   0   -0.28    0.18
  -2 -21   0   -0.16    0.24
   2 -21   0   -0.11    0.19
   3 -21   0    0.05    0.19
  -4 -21   0    1.50    0.38
  -1   0   1    0.06    0.01
   1   0  -1    0.04    0.02
   1   0  -1    0.03    0.01
  -1   0  -1    0.08    0.02
   1   0  -1    0.03    0.02
  -1   0   1    0.07    0.02
   2   0   1    0.02    0.03
  -2   0   1    0.00    0.03
   2   0  -1    0.03    0.04
  -2   0  -1   -0.02    0.03
  -2   0   1   -0.01    0.03
   2   0  -1    0.00    0.03
   2   0   1    0.04    0.02
   2   0  -1    0.02    0.02
   2   0   1    0.02    0.04
  -2   0   1   -0.01    0.03
   2   0  -1    0.01    0.03
  -2   0   1   -0.03    0.03
  -2   0  -1    0.08    0.04
   2   0   1   -0.01    0.02
  -2   0  -1    0.01    0.02
   3   0   1    0.09    0.03
   3   0   1    0.03    0.03
   3   0  -1    0.08    0.04
  -3   0  -1    0.06    0.03
   3   0   1    0.08    0.04
   3   0  -1    0.08    0.03
  -3   0  -1    0.16    0.04
   3   0  -1    0.05    0.03
   3   0   1    0.07    0.03
   3   0   1    0.05    0.03
   3   0  -1    0.12    0.04
  -3   0   1    0.06    0.03
  -3   0   1    0.10    0.04
  -3   0   1    0.04    0.03
  -3   0  -1    0.09    0.04
  -3   0  -1    0.04    0.03
  -3   0   1    0.09    0.04
  -3   0   1   -0.01    0.05
   3   0  -1    0.08    0.05
  -4   0   1   -0.07    0.04
   4   0  -1   -0.06    0.02
  -4   0  -1   -0.07    0.04
   4   0   1   -0.11    0.05
  -4   0   1    0.00    0.06
  -4   0   1   -0.07    0.04
   4   0   1   -0.13    0.04
   4   0   1   -0.08    0.03
  -4   0  -1   -0.07    0.04
   4   0  -1   -0.11    0.04
   4   0   1   -0.09    0.03
   4   0   1   -0.06    0.05
  -4   0   1    0.04    0.04
  -4   0  -1   -0.04    0.05
   4   0  -1    0.02    0.06
   4   0  -1   -0.07    0.04
  -4   0  -1   -0.07    0.03
   5   0  -1    0.03    0.05
  -5   0   1    0.01    0.04
   5   0  -1    0.04    0.04
   5   0  -1    0.05    0.05
   5   0  -1    0.09    0.03
  -5   0  -1    0.02    0.04
   5   0   1    0.02    0.04
   5   0   1    0.06    0.06
  -5   0   1    0.03    0.03
   5   0   1    0.07    0.06
   5   0   1    0.08    0.05
   5   0  -1    0.08    0.06
   5   0   1    0.09    0.03
   5   0   1    0.06    0.03
   6   0   1    0.08    0.07
  -6   0   1    0.14    0.06
   6   0  -1    0.11    0.08
   6   0  -1    0.01    0.05
   6   0   1   -0.01    0.05
   6   0  -1    0.03    0.03
  -6   0   1    0.17    0.05
   6   0  -1    0.35    0.10
   6   0   1   -0.01    0.05
   6   0   1    0.08    0.03
   6   0  -1    0.06    0.05
   6   0   1    0.05    0.03
   6   0   1    0.08    0.07
  -6   0  -1    0.05    0.05
   7   0  -1    0.12    0.04
   7   0  -1    0.12    0.08
  -7   0   1    0.11    0.04
   7   0   1    0.07    0.08
   7   0   1    0.07    0.08
  -7   0   1   -0.03    0.05
   7   0  -1    0.10    0.07
   7   0   1    0.06    0.04
  -7   0  -1    0.09    0.06
   7   0   1    0.00    0.06
   7   0  -1    0.11    0.08
   7   0   1    0.10    0.07
   7   0  -1    0.08    0.07
   7   0   1    0.12    0.04
   8   0  -1    4.40    0.39
   8   0  -1    3.30    0.18
   8   0   1    3.07    0.16
   8   0   1    3.22    0.16
  -8   0  -1    2.91    0.23
   8   0   1    2.46    0.30
   9   0   1    0.13    0.12
  -9   0   1    0.28    0.10
   9   0   1    0.25    0.20
   9   0   1    0.23    0.12
   9   0  -1    0.15    0.11
   9   0  -1    0.37    0.15
   9   0   1    0.47    0.16
   9   0  -1    0.17    0.10
   9   0  -1    0.01    0.09
  10   0  -1   -0.06    0.09
  10   0   1   -0.01    0.10
  10   0  -1    0.08    0.10
  10   0  -1    0.03    0.12
  10   0   1   -0.10    0.08
  10   0  -1    0.12    0.13
  10   0   1    0.15    0.11
 -10   0   1    0.02    0.10
  10   0   1   -0.06    0.09
  11   0   1   -0.05    0.12
  11   0   1    0.05    0.12
  11   0   1    0.40    0.16
  11   0  -1   -0.16    0.10
  11   0   1    0.04    0.12
  11   0  -1   -0.10    0.10
  11   0  -1    0.05    0.13
  11   0  -1    0.18    0.13
  12   0  -1    0.31    0.18
  12   0  -1    0.29    0.16
  12   0   1    0.42    0.19
  12   0   1    0.27    0.17
  12   0  -1    0.14    0.17
  12   0   1    0.12    0.13
  13   0   1    0.06    0.14
  13   0   1    0.19    0.17
  13   0  -1    0.09    0.16
  13   0   1    0.03    0.14
  13   0  -1    0.07    0.16
  13   0  -1    0.36    0.18
  14   0   1    0.27    0.17
  14   0  -1    0.04    0.13
  14   0  -1    0.06    0.16
  14   0   1    0.07    0.15
  14   0  -1    0.12    0.17
  14   0   1    0.18    0.17
  15   0   1    0.23    0.21
  15   0   1    0.35    0.20
  15   0  -1    0.08    0.18
  15   0   1    0.23    0.24
  15   0  -1    0.15    0.19
  15   0  -1    0.36    0.20
  16   0  -1    0.68    0.27
  16   0   1    0.53    0.26
  16   0   1   -0.16    0.23
  16   0   1    0.17    0.24
  16   0  -1    0.59    0.27
  16   0  -1    0.46    0.27
  17   0  -1    0.66    0.35
  17   0  -1    0.32    0.31
  17   0   1    0.00    0.36
  17   0   1    0.52    0.29
  17   0  -1    0.37    0.44
  17   0   1    1.18    0.38
   0  -1  -1   -0.20    0.01
   1   1  -1  105.30    2.05
  -1   1   1  101.20    2.02
  -1   1   1  106.20    2.04
   1   1  -1   95.11    2.02
  -1  -1  -1  101.44    2.00
  -1  -1  -1  102.44    1.99
   1  -1   1   84.35    2.04
  -1  -1  -1  100.19    1.98
   1  -1   1  102.56    1.99
   1   1  -1   99.40    2.03
   1  -1  -1  103.49    2.04
  -1  -1   1  101.76    1.99
  -1  -1   1  100.27    2.03
  -1   1  -1   99.68    2.03
   1   1   1  103.85    2.02
   1  -1  -1  101.40    2.02
  -1   1  -1   92.55    1.98
   1  -1  -1   98.67    2.05
  -1   1  -1   94.21    2.01
  -1   1  -1  102.69    2.03
   1  -1  -1  101.10    2.02
  -1  -1   1   89.00    2.01
  -2   1   1  180.83    3.70
  -2  -1  -1  183.55    3.68
  -2   1   1  181.18    3.66
   2  -1   1  178.33    3.65
  -2  -1  -1  177.80    3.65
   2   1  -1  189.96    3.72
   2   1  -1  183.80    3.70
   2   1  -1  182.46    3.60
   2  -1   1  182.95    3.65
   2   1  -1  179.71    3.69
  -2   1   1  181.98    3.69
   2  -1   1  186.59    3.71
  -2   1   1  184.46    3.70
  -2  -1  -1  186.28    3.66
  -2  -1  -1  180.50    3.66
  -2   1   1  183.94    3.70
   2  -1   1  184.52    3.65
  -2  -1   1  187.44    3.71
   2  -1  -1  179.31    3.69
  -2  -1   1  180.92    3.68
  -2  -1   1  179.94    3.69
  -2   1  -1  181.12    3.63
   2  -1  -1  179.65    3.66
  -2   1  -1  179.03    3.70
   2   1   1  182.13    3.66
  -2   1  -1  183.64    3.65
   2   1   1  190.51    3.68
   2  -1  -1  178.76    3.69
  -2  -1   1  178.04    3.60
   2  -1  -1  181.14    3.70
   2   1   1  179.81    3.68
   2  -1  -1  182.59    3.71
  -2   1  -1  182.81    3.63
   2   1   1  178.72    3.66
   3   1  -1   61.94    1.36
  -3   1   1   59.45    1.26
  -3  -1  -1   62.53    1.29
   3  -1   1   58.33    1.28
   3   1  -1   58.19    1.32
  -3  -1  -1   57.53    1.30
   3   1  -1   57.44    1.32
  -3   1   1   58.96    1.34
   3  -1   1   56.93    1.33
  -3  -1  -1   56.81    1.31
   3  -1   1   57.68    1.28
   3  -1   1   58.05    1.33
   3  -1   1   59.06    1.26
   3  -1   1   58.00    1.35
  -3  -1  -1   57.49    1.26
  -3   1   1   59.09    1.33
  -3   1   1   59.67    1.32
   3   1  -1   58.42    1.33
  -3  -1   1   57.81    1.32
  -3   1  -1   58.65    1.33
   3  -1  -1   58.40    1.33
  -3  -1   1   60.17    1.33
   3   1   1   57.38    1.28
   3   1   1   58.33    1.30
  -3   1  -1   59.13    1.25
  -3  -1   1   56.38    1.31
  -3   1  -1   57.23    1.25
   3   1   1   60.62    1.31
  -3  -1   1   56.63    1.31
   3  -1  -1   56.46    1.26
   3  -1  -1   57.68    1.33
  -3   1  -1   58.84    1.25
   4   1  -1    3.06    0.20
   4  -1   1    3.15    0.20
  -4   1   1    2.88    0.19
   4   1  -1    2.87    0.20
  -4   1   1    3.02    0.19
  -4  -1  -1    3.10    0.19
  -4   1   1    3.16    0.20
  -4  -1  -1    3.41    0.17
   4  -1   1    2.94    0.18
   4  -1   1    3.18    0.18
  -4  -1  -1    3.00    0.17
  -4   1   1    3.05    0.15
  -4  -1  -1    3.25    0.20
   4  -1   1    3.12    0.15
   4  -1   1    3.72    0.22
   4   1  -1    3.28    0.21
  -4  -1   1    3.15    0.19
   4  -1  -1    3.09    0.21
  -4   1  -1    3.17    0.20
   4  -1  -1    3.20    0.16
   4   1   1    3.15    0.19
  -4   1  -1    3.18    0.15
   4   1   1    3.31    0.21
   4  -1  -1    2.87    0.20
  -4   1  -1    3.15    0.16
   4   1   1    3.01    0.18
  -4  -1   1    2.93    0.19
   4   1   1    2.92    0.19
   4  -1  -1    3.01    0.19
  -4  -1   1    3.13    0.19
  -4   1  -1    3.12    0.16
   5  -1   1   16.55    0.54
  -5  -1  -1   16.78    0.48
   5   1  -1   16.41    0.56
  -5   1   1   13.81    0.49
   5  -1   1   15.74    0.44
   5   1  -1   15.74    0.54
   5  -1   1   15.16    0.55
   5   1  -1   15.59    0.56
   5  -1   1   15.63    0.55
  -5   1   1   15.88    0.45
   5   1  -1   16.18    0.57
   5  -1   1   15.68    0.51
   5   1   1   16.01    0.55
  -5   1  -1   16.11    0.46
   5  -1  -1   14.88    0.53
   5   1   1   16.13    0.54
   5  -1  -1   15.12    0.55
   5  -1  -1   15.19    0.44
   5   1   1   14.63    0.61
   5  -1  -1   16.00    0.57
   5   1   1   15.29    0.51
  -5   1  -1   15.97    0.44
   6  -1   1   67.44    1.50
   6   1  -1   69.23    1.69
  -6   1   1   70.50    1.63
   6  -1   1   70.25    1.68
   6   1  -1   68.71    1.70
  -6  -1  -1   68.16    1.56
   6  -1   1   68.33    1.69
   6   1  -1   66.03    1.67
   6  -1   1   65.90    1.62
  -6   1   1   67.96    1.51
   6   1  -1   73.54    1.74
   6   1   1   65.00    1.63
   6  -1  -1   69.71    1.72
   6   1   1   66.79    1.69
  -6  -1   1   68.87    1.62
   6  -1  -1   66.57    1.67
  -6   1  -1   68.07    1.54
   6  -1  -1   68.05    1.70
   6   1   1   69.86    1.69
   6   1   1   68.55    1.68
   6  -1  -1   67.98    1.71
   6  -1  -1   66.63    1.51
  -6   1  -1   69.20    1.51
  -7   1   1   24.85    0.79
   7   1  -1   27.03    0.89
   7   1  -1   26.52    0.87
  -7   1   1   26.84    0.79
  -7  -1  -1   25.53    0.73
   7   1  -1   27.88    0.92
   7  -1   1   26.19    0.89
   7  -1   1   26.90    0.88
   7   1  -1   25.18    0.85
   7  -1   1   25.06    0.81
   7  -1   1   27.32    0.87
   7  -1   1   26.27    0.68
   7   1   1   26.64    0.88
   7  -1  -1   26.29    0.89
   7  -1  -1   25.78    0.69
  -7  -1   1   26.91    0.80
   7  -1  -1   25.37    0.85
   7  -1  -1   25.66    0.87
   7   1   1   24.77    0.92
   7   1   1   26.75    0.86
   7  -1  -1   25.07    0.88
  -7   1  -1   26.23    0.72
   7   1   1   26.82    0.88
  -8   1   1   13.80    0.45
  -8   1   1   13.50    0.53
   8  -1   1   12.23    0.60
   8   1  -1   13.31    0.60
   8  -1   1   11.72    0.48
   8  -1   1   12.69    0.42
   8  -1   1   12.24    0.61
   8   1  -1   13.32    0.62
   8   1  -1   14.69    0.67
   8   1  -1   14.07    0.64
   8  -1   1   11.77    0.55
  -8  -1  -1   12.48    0.48
   8  -1   1   13.31    0.61
  -8  -1   1   13.70    0.54
   8   1   1   12.54    0.60
   8  -1  -1   14.10    0.64
   8  -1  -1   12.66    0.43
   8   1   1   12.71    0.59
   8  -1  -1   13.36    0.59
   8  -1  -1   14.35    0.65
   8   1   1   13.39    0.62
   8   1   1   11.71    0.68
  -8   1  -1   12.39    0.46
   9   1  -1   33.21    1.15
   9  -1   1   32.54    1.10
   9  -1   1   30.18    0.79
   9   1  -1   31.41    1.09
  -9   1   1   31.85    0.80
   9  -1   1   31.44    1.09
   9  -1   1   30.67    1.09
   9   1  -1   28.60    1.03
   9  -1   1   28.41    1.14
   9  -1   1   29.32    0.81
  -9   1   1   30.68    0.94
   9   1  -1   30.24    1.09
   9   1   1   28.81    1.01
   9   1   1   29.68    1.07
   9  -1  -1   31.45    1.11
   9  -1  -1   29.57    1.05
   9  -1  -1   31.61    1.10
   9  -1  -1   32.92    1.14
  -9  -1   1   31.20    0.94
   9  -1  -1   30.46    0.80
   9   1   1   31.07    1.07
   9   1   1   34.58    1.14
  10  -1   1    0.68    0.10
 -10   1   1    0.45    0.14
  10   1  -1    0.23    0.13
  10   1  -1    0.75    0.19
  10  -1   1    0.50    0.18
  10  -1   1    0.99    0.23
  10  -1   1    0.48    0.15
  10   1  -1    0.46    0.20
  10  -1   1    0.70    0.20
  10   1  -1    0.73    0.20
  10   1   1    0.45    0.17
  10   1   1    0.51    0.16
  10  -1  -1    0.57    0.10
  10  -1  -1    0.71    0.19
  10  -1  -1    0.65    0.17
  10  -1  -1    0.77    0.22
  10   1   1    0.57    0.18
  10  -1  -1    0.59    0.18
 -10  -1   1    0.71    0.16
  10  -1  -1    0.61    0.11
  10   1   1    0.65    0.19
  11   1  -1    6.98    0.55
  11  -1   1    7.13    0.49
  11  -1   1    7.46    0.54
  11   1  -1    7.10    0.51
  11  -1   1    7.88    0.56
  11   1  -1    8.47    0.60
  11   1  -1    7.66    0.55
  11  -1   1    7.88    0.58
  11   1   1    7.20    0.50
  11  -1  -1    7.69    0.57
  11  -1  -1    7.12    0.52
  11   1   1    7.91    0.57
  11  -1  -1    8.21    0.57
  11  -1  -1    7.38    0.56
  11   1   1    7.97    0.56
  11   1   1    8.08    0.59
  12  -1   1    2.60    0.36
  12  -1   1    1.94    0.35
  12  -1   1    2.07    0.35
  12   1  -1    2.79    0.36
  12   1  -1    1.33    0.30
  12   1  -1    2.31    0.38
  12  -1  -1    1.69    0.31
  12   1   1    2.58    0.36
  12   1   1    1.71    0.31
  12  -1  -1    2.35    0.38
  12   1   1    1.85    0.30
  12  -1  -1    2.06    0.37
  13   1  -1    0.21    0.18
  13  -1   1    0.34    0.19
  13   1  -1    0.08    0.16
  13  -1   1    0.06    0.17
  13   1  -1    0.09    0.15
  13   1   1    0.25    0.17
  13  -1  -1    0.15    0.18
  13   1   1    0.10    0.16
  13  -1  -1    0.17    0.17
  13  -1  -1    0.13    0.17
  13   1   1    0.30    0.18
  14   1  -1    0.36    0.21
  14   1  -1    0.34    0.22
  14  -1   1   -0.13    0.16
  14   1  -1    0.12    0.20
  14  -1   1    0.35    0.19
  14  -1   1    0.33    0.18
  14  -1  -1    0.42    0.23
  14  -1  -1    0.21    0.18
  14   1   1    0.46    0.23
  14   1   1    0.22    0.18
  14   1   1   -0.15    0.15
  14  -1  -1    0.27    0.20
  15   1  -1    7.07    0.70
  15  -1   1    6.80    0.66
  15  -1   1    6.31    0.65
  15   1  -1    6.99    0.65
  15  -1   1    6.71    0.68
  15   1  -1    6.53    0.66
  15   1   1    6.76    0.69
  15  -1  -1    6.91    0.66
  15   1   1    6.82    0.65
  15  -1  -1    7.36    0.68
  15   1   1    7.00    0.69
  15  -1  -1    7.18    0.69
  16   1  -1    1.17    0.37
  16  -1   1    1.42    0.39
  16  -1   1    0.69    0.30
  16   1  -1    1.39    0.36
  16  -1   1    0.79    0.33
  16   1  -1    1.14    0.35
  16  -1  -1    1.13    0.32
  16   1   1    0.69    0.30
  16   1   1    0.68    0.27
  16  -1  -1    0.43    0.26
  16   1   1    0.48    0.30
  16  -1  -1    0.67    0.33
  17   1  -1    7.57    0.86
  17  -1   1    6.13    0.83
  17   1  -1    8.30    0.88
  17  -1   1    6.74    0.95
  17  -1  -1    5.53    0.85
  17   1   1    6.26    0.87
  17   1   1    8.72    1.41
  17  -1  -1    6.32    0.99
  17   1   1    6.77    0.84
   0   2   1   12.54    0.35
   0  -2   1   13.69    0.34
   0   2  -1   12.65    0.34
   0   2  -1   11.78    0.32
   0  -2  -1   12.24    0.30
   0  -2   1   12.52    0.33
   0   2   1   12.49    0.29
   0   2   1   12.38    0.30
   0   2  -1   12.20    0.33
   0  -2  -1   12.07    0.33
   0  -2   1   12.58    0.33
   0  -2   1   12.77    0.34
   0   2   1   11.12    0.34
   0  -2  -1   12.24    0.29
   0   2  -1   12.10    0.34
   0   2   1   13.12    0.34
  -1   2   1    7.15    0.24
   1  -2   1    6.76    0.22
  -1  -2  -1    6.56    0.22
  -1  -2  -1    7.11    0.20
   1  -2   1    6.57    0.23
  -1  -2  -1    6.86    0.18
  -1   2   1    6.74    0.24
   1   2  -1    6.85    0.23
   1   2  -1    7.11    0.23
  -1   2   1    6.62    0.21
   1  -2   1    6.16    0.28
   1  -2   1    6.67    0.23
  -1   2   1    7.08    0.23
  -1  -2  -1    6.76    0.23
   1  -2   1    7.18    0.23
   1   2  -1    6.66    0.20
   1   2  -1    7.26    0.25
  -1  -2  -1    6.73    0.20
  -1  -2   1    6.58    0.20
   1  -2  -1    6.74    0.21
  -1  -2   1    6.77    0.22
   1  -2  -1    6.76    0.24
  -1   2  -1    6.64    0.23
  -1  -2   1    6.59    0.22
   1  -2  -1    6.82    0.22
   1   2   1    6.77    0.24
  -1  -2   1    7.02    0.25
   1   2   1    7.20    0.20
   1  -2  -1    6.96    0.21
   1   2   1    6.88    0.19
  -1   2  -1    6.79    0.23
  -1  -2   1    6.89    0.24
  -1   2  -1    6.56    0.21
  -1   2  -1    6.57    0.23
   1  -2  -1    6.85    0.23
   1   2   1    6.53    0.23
   1   2   1    6.84    0.20
   1  -2  -1    6.76    0.24
   2  -2   1  149.44    3.04
   2   2  -1  148.10    3.08
  -2   2   1  148.79    3.07
   2   2  -1  144.92    3.08
  -2  -2  -1  146.07    3.06
  -2   2   1  153.82    3.09
  -2  -2  -1  147.49    2.97
   2   2  -1  153.65    3.11
   2  -2   1  148.93    3.08
   2  -2   1  147.32    3.05
   2   2  -1  150.37    3.06
  -2   2   1  146.69    3.07
  -2   2   1  150.83    3.06
   2  -2   1  146.75    3.08
  -2  -2  -1  148.89    3.02
   2  -2   1  153.45    3.06
  -2  -2  -1  147.41    3.04
  -2  -2   1  145.71    3.05
  -2   2  -1  151.29    3.08
   2   2   1  149.13    3.04
  -2  -2   1  145.99    2.97
  -2   2  -1  148.79    3.08
   2   2   1  149.70    3.02
   2  -2  -1  149.41    3.06
   2  -2  -1  149.91    3.07
  -2  -2   1  148.90    3.08
   2   2   1  150.73    3.08
   2   2   1  149.45    2.97
  -2   2  -1  149.01    3.03
   2  -2  -1  155.56    3.10
  -2  -2   1  153.04    3.10
   2   2   1  146.36    3.06
  -2  -2   1  146.85    3.06
  -2   2  -1  149.13    3.02
   2  -2  -1  147.30    3.06
  -2  -2   1  148.57    2.98
   2  -2  -1  148.67    3.07
   2  -2  -1  149.51    3.09
  -2   2  -1  151.60    3.06
   3  -2   1    0.71    0.09
  -3   2   1    0.70    0.11
  -3  -2  -1    0.73    0.09
  -3   2   1    0.67    0.09
   3  -2   1    0.69    0.09
   3  -2   1    0.64    0.09
   3   2  -1    1.08    0.11
  -3  -2  -1    0.58    0.08
   3  -2   1    0.74    0.09
  -3   2   1    0.65    0.09
  -3   2   1    0.71    0.08
   3   2  -1    0.60    0.09
   3   2  -1    0.79    0.11
   3  -2   1    0.75    0.10
   3  -2   1    0.73    0.09
  -3  -2  -1    0.78    0.09
   3   2  -1    0.71    0.10
  -3  -2  -1    0.71    0.08
   3   2   1    0.74    0.10
   3   2   1    0.73    0.09
   3   2   1    0.77    0.09
  -3  -2   1    1.00    0.10
   3  -2  -1    0.58    0.09
   3  -2  -1    0.69    0.10
  -3  -2   1    0.86    0.10
   3  -2  -1    0.88    0.09
  -3   2  -1    0.80    0.08
   3  -2  -1    0.73    0.10
   3   2   1    0.71    0.09
  -3   2  -1    0.69    0.07
  -3  -2   1    0.80    0.10
   3  -2  -1    0.69    0.09
  -3   2  -1    0.68    0.08
   4   2  -1   49.51    1.23
  -4  -2  -1   44.20    1.23
  -4  -2  -1   48.61    1.13
   4  -2   1   52.52    1.14
   4   2  -1   48.76    1.19
   4  -2   1   43.98    1.31
  -4   2   1   48.58    1.17
   4  -2   1   49.58    1.16
  -4  -2  -1   49.36    1.16
  -4   2   1   48.25    1.12
   4  -2   1   47.24    1.21
   4  -2   1   49.29    1.21
   4  -2   1   47.91    1.16
  -4  -2  -1   48.97    1.18
   4   2  -1   47.61    1.18
   4   2  -1   49.73    1.20
   4  -2  -1   48.18    1.20
   4  -2  -1   48.62    1.21
  -4  -2   1   48.51    1.19
  -4   2  -1   48.84    1.12
   4   2   1   48.58    1.20
  -4  -2   1   47.39    1.16
   4  -2  -1   49.02    1.21
   4  -2  -1   48.78    1.20
   4  -2  -1   48.10    1.19
  -4   2  -1   50.29    1.11
   4  -2  -1   48.44    1.13
  -4  -2   1   49.59    1.18
  -4  -2   1   49.40    1.20
   4   2   1   46.14    1.27
  -4   2  -1   46.41    1.14
   4   2   1   50.25    1.19
   4   2   1   51.11    1.17
   5  -2   1    0.13    0.08
   5   2  -1    0.13    0.07
  -5   2   1    0.42    0.09
   5  -2   1    0.19    0.06
  -5   2   1    0.16    0.06
   5   2  -1    0.16    0.07
   5  -2   1    0.12    0.06
   5  -2   1    0.21    0.08
   5   2  -1    0.00    0.05
   5   2  -1    0.18    0.07
  -5  -2  -1    0.25    0.07
   5  -2   1    0.07    0.06
   5  -2  -1    0.11    0.07
   5   2   1    0.17    0.12
  -5   2  -1    0.22    0.06
   5  -2  -1    0.12    0.06
   5  -2  -1    0.11    0.06
   5   2   1    0.13    0.07
   5   2   1    0.07    0.06
  -5   2  -1    0.36    0.08
   5   2   1    0.18    0.09
   5  -2  -1    0.14    0.06
   5  -2  -1    0.19    0.08
  -6  -2  -1    0.32    0.07
   6  -2   1    0.24    0.09
   6   2  -1    0.31    0.09
   6  -2   1    0.29    0.10
   6  -2   1    0.30    0.10
   6   2  -1    0.31    0.08
  -6   2   1    0.26    0.07
   6   2  -1    0.37    0.11
   6   2  -1    0.55    0.12
   6  -2   1    0.42    0.09
  -6   2   1    0.39    0.08
   6  -2   1    0.36    0.09
   6  -2  -1    0.37    0.10
   6  -2  -1    0.32    0.08
   6   2   1    0.25    0.09
   6  -2  -1    0.40    0.10
  -6  -2   1    0.29    0.09
  -6   2  -1    0.41    0.08
   6  -2  -1    0.24    0.09
   6   2   1    0.35    0.09
  -6   2  -1    0.25    0.06
   6   2   1    0.30    0.09
   6  -2  -1    0.39    0.11
   6   2   1    0.36    0.10
   7  -2   1    0.17    0.10
   7  -2   1    0.40    0.13
   7   2  -1    0.31    0.11
   7  -2   1    0.25    0.09
   7   2  -1    0.13    0.09
   7   2  -1    0.09    0.08
   7  -2   1    0.33    0.12
   7   2  -1    0.23    0.11
   7  -2   1    0.32    0.11
  -7   2   1    0.08    0.07
  -7   2   1    0.39    0.09
  -7  -2  -1    0.35    0.08
  -7   2  -1    0.29    0.09
   7   2   1    0.28    0.11
   7  -2  -1    0.11    0.07
   7   2   1    0.27    0.10
   7  -2  -1    0.07    0.08
   7  -2  -1    0.35    0.12
   7  -2  -1    0.38    0.11
  -7   2  -1    0.29    0.08
   7   2   1    0.20    0.11
   7   2   1    0.44    0.12
   7  -2  -1    0.18    0.10
  -7  -2   1    0.25    0.08
   8   2  -1    1.30    0.23
   8  -2   1    1.37    0.15
  -8   2   1    1.22    0.18
   8  -2   1    1.41    0.22
   8   2  -1    1.58    0.23
   8   2  -1    1.79    0.25
   8   2  -1    1.18    0.20
   8  -2   1    1.84    0.25
   8  -2   1    1.39    0.24
  -8  -2  -1    1.27    0.20
  -8   2   1    0.94    0.15
   8  -2   1    1.27    0.18
   8  -2  -1    1.46    0.24
   8  -2  -1    1.38    0.24
   8   2   1    1.49    0.23
   8   2   1    1.59    0.22
   8   2   1    1.10    0.19
  -8  -2   1    1.73    0.20
   8   2   1    1.07    0.20
   8  -2  -1    1.41    0.21
   8  -2  -1    1.35    0.22
  -8   2  -1    1.19    0.15
   8  -2  -1    1.18    0.15
   9  -2   1   -0.02    0.08
   9  -2   1   -0.02    0.08
  -9   2   1   -0.07    0.12
   9  -2   1    0.25    0.14
  -9  -2  -1   -0.08    0.07
   9   2  -1    0.06    0.09
   9   2  -1    0.04    0.10
   9   2  -1    0.02    0.08
   9  -2   1   -0.08    0.09
   9   2  -1    0.11    0.09
   9   2   1    0.01    0.09
   9  -2  -1    0.09    0.10
  -9  -2   1   -0.06    0.08
   9   2   1    0.16    0.09
   9   2   1    0.23    0.12
   9  -2  -1   -0.03    0.10
   9  -2  -1    0.21    0.12
   9  -2  -1    0.17    0.10
   9  -2  -1    0.11    0.12
   9   2   1    0.22    0.11
  10   2  -1    0.96    0.22
  10  -2   1    0.72    0.23
  10  -2   1    0.72    0.18
  10  -2   1    1.02    0.24
  10   2  -1    0.65    0.17
  10   2  -1    0.64    0.18
  10   2  -1    0.81    0.19
  10  -2   1    0.77    0.20
 -10   2   1    0.80    0.26
  10  -2   1    1.00    0.22
  10   2   1    0.78    0.18
  10   2   1    1.18    0.24
  10   2   1    0.78    0.21
  10  -2  -1    0.79    0.18
  10   2   1    0.67    0.18
  10  -2  -1    0.72    0.20
  10  -2  -1    0.82    0.21
  10  -2  -1    0.69    0.13
 -10  -2   1    0.69    0.16
  10  -2  -1    0.76    0.19
  11   2  -1    0.62    0.19
  11  -2   1    0.22    0.14
  11  -2   1    0.57    0.21
  11  -2   1    0.49    0.18
  11   2  -1    0.17    0.15
  11   2  -1    0.14    0.13
  11   2  -1    0.36    0.17
  11  -2   1    0.49    0.15
  11   2   1    0.52    0.20
  11  -2  -1    0.35    0.16
  11  -2  -1    0.52    0.17
  11  -2  -1    0.36    0.18
  11  -2  -1    0.47    0.14
  11   2   1    0.51    0.19
  11  -2  -1    0.49    0.19
  11   2   1    0.52    0.18
  11   2   1    0.29    0.14
  12   2  -1    8.83    0.68
  12  -2   1    7.94    0.62
  12   2  -1    8.30    0.63
  12  -2   1    8.07    0.63
  12  -2   1    8.71    0.64
  12   2  -1    7.70    0.62
  12   2   1    6.98    0.61
  12  -2  -1    9.54    0.66
  12  -2  -1    8.67    0.66
  12  -2  -1    7.95    0.34
  12   2   1    8.86    0.62
  12  -2  -1    8.15    0.64
  12   2   1    8.19    0.63
  13   2  -1    0.92    0.25
  13   2  -1    0.46    0.21
  13  -2   1    1.08    0.30
  13  -2   1    0.36    0.20
  13  -2   1    0.43    0.22
  13   2  -1    0.94    0.28
  13   2   1    0.97    0.28
  13   2   1    0.54    0.20
  13   2   1    0.83    0.24
  13  -2  -1    0.82    0.26
  13  -2  -1    0.49    0.23
  13  -2  -1    0.63    0.23
  14   2  -1    0.42    0.20
  14   2  -1    0.39    0.21
  14  -2   1    0.44    0.23
  14  -2   1    0.07    0.16
  14   2  -1    0.02    0.16
  14  -2   1    0.16    0.16
  14   2   1    0.42    0.23
  14  -2  -1    0.23    0.21
  14  -2  -1    0.36    0.20
  14   2   1    0.19    0.23
  14   2   1    0.28    0.22
  14  -2  -1    0.28    0.20
  15   2  -1    4.66    0.58
  15   2  -1    2.54    0.46
  15   2  -1    3.86    0.57
  15  -2   1    4.28    0.55
  15  -2   1    3.80    0.50
  15  -2   1    3.37    0.54
  15   2   1    3.92    0.51
  15  -2  -1    3.67    0.50
  15  -2  -1    3.03    0.51
  15  -2  -1    4.13    0.53
  15   2   1    3.74    0.53
  15   2   1    3.25    0.52
  16  -2   1    1.25    0.48
  16   2  -1    1.24    0.35
  16   2  -1    1.46    0.36
  16  -2   1    0.88    0.31
  16   2  -1    1.18    0.37
  16  -2   1    0.73    0.29
  16   2   1    1.29    0.32
  16  -2  -1    1.32    0.36
  16  -2  -1    0.93    0.34
  16   2   1    0.44    0.24
  16   2   1    1.35    0.37
  16  -2  -1    1.71    0.63
  17   2  -1    0.92    0.37
  17  -2   1    1.48    0.64
  17   2  -1    0.92    0.32
  17  -2   1    0.69    0.45
  17  -2  -1    1.44    0.47
  17   2   1    1.23    0.48
  17   2   1    1.50    0.36
   0   3  -1    0.04    0.04
   0  -3   1    0.07    0.05
   0   3  -1    0.08    0.05
   0   3  -1    0.03    0.04
   0  -3   1    0.01    0.04
   0  -3   1   -0.01    0.04
   0   3   1    0.04    0.03
   0  -3  -1    0.08    0.04
   0   3   1    0.03    0.04
   0   3   1    0.02    0.05
   0  -3   1    0.03    0.04
   0   3  -1    0.01    0.04
   0   3   1    0.02    0.05
   0  -3   1    0.06    0.05
   0  -3  -1    0.02    0.04
   0  -3  -1    0.04    0.04
   0   3  -1    0.02    0.04
   0  -3  -1    0.00    0.03
   0  -3  -1    0.00    0.05
   0   3   1    0.01    0.03
   1   3  -1   38.80    0.88
   1  -3   1   39.33    0.92
  -1  -3  -1   40.00    0.93
  -1   3   1   39.97    0.94
   1   3  -1   39.96    0.94
   1  -3   1   39.95    0.93
   1  -3   1   39.05    0.92
  -1   3   1   39.36    0.94
   1  -3   1   39.47    0.93
   1  -3   1   39.60    0.92
  -1  -3  -1   41.24    0.88
  -1   3   1   40.64    0.93
   1   3  -1   40.13    0.90
  -1   3   1   39.10    0.89
  -1  -3  -1   40.94    0.94
  -1   3   1   39.12    0.89
  -1  -3  -1   39.58    0.85
   1   3  -1   39.87    0.95
  -1  -3  -1   39.12    0.89
   1   3  -1   39.72    0.92
   1  -3  -1   39.16    0.89
   1  -3  -1   39.69    0.95
  -1  -3   1   40.53    0.94
   1  -3  -1   39.93    0.94
   1   3   1   39.47    0.89
  -1   3  -1   40.41    0.93
  -1   3  -1   34.27    0.93
  -1   3  -1   38.42    0.91
   1   3   1   39.83    0.88
   1  -3  -1   39.77    0.89
  -1   3  -1   39.33    0.92
  -1  -3   1   40.23    0.95
  -1   3  -1   39.65    0.92
  -1  -3   1   39.57    0.91
   1   3   1   39.40    0.93
   1   3   1   39.89    0.85
  -1  -3   1   38.51    0.89
  -1  -3   1   39.08    0.90
   1  -3  -1   39.77    0.93
   1   3   1   39.33    0.94
  -2   3   1  339.13    6.77
   2   3  -1  329.46    6.70
   2  -3   1  345.57    6.79
   2  -3   1  330.00    6.80
   2   3  -1  349.36    6.84
   2  -3   1  335.85    6.79
   2  -3   1  337.81    6.80
  -2  -3  -1  342.62    6.80
   2   3  -1  339.28    6.79
  -2  -3  -1  335.16    6.71
  -2   3   1  342.58    6.81
  -2  -3  -1  344.66    6.79
   2   3  -1  338.27    6.81
  -2   3   1  340.12    6.79
   2   3  -1  329.92    6.76
  -2   3   1  337.57    6.80
  -2  -3  -1  334.41    6.74
  -2  -3  -1  331.44    6.70
   2  -3   1  333.78    6.78
   2  -3  -1  336.58    6.78
  -2  -3   1  335.12    6.80
  -2   3  -1  345.60    6.77
   2   3   1  342.74    6.82
   2   3   1  332.17    6.71
  -2  -3   1  343.17    6.83
  -2  -3   1  330.71    6.75
   2  -3  -1  338.88    6.78
  -2   3  -1  348.77    6.79
  -2  -3   1  333.94    6.77
   2  -3  -1  338.77    6.82
  -2   3  -1  334.86    6.80
  -2  -3   1  329.05    6.70
   2  -3  -1  338.75    6.77
   2   3   1  344.88    6.75
   2  -3  -1  340.74    6.82
   2   3   1  334.20    6.79
   2   3   1  334.51    6.69
  -2   3  -1  340.12    6.80
   3  -3   1  135.13    2.91
  -3  -3  -1  134.24    2.75
   3  -3   1  138.24    2.93
  -3   3   1  138.84    2.91
   3  -3   1  133.29    2.92
  -3   3   1  138.49    2.90
   3   3  -1  141.02    2.90
   3   3  -1  135.61    2.91
   3   3  -1  136.10    2.92
  -3  -3  -1  133.44    2.88
  -3   3   1  133.54    2.91
   3  -3   1  137.75    2.89
   3  -3   1  142.26    2.90
  -3  -3  -1  137.38    2.90
  -3  -3  -1  137.79    2.84
   3   3  -1  141.12    2.97
   3  -3   1  138.02    2.93
   3  -3  -1  139.37    2.90
   3  -3  -1  139.10    2.94
  -3  -3   1  134.58    2.76
   3   3   1  134.97    2.90
  -3  -3   1  125.54    2.96
  -3   3  -1  140.40    2.91
  -3  -3   1  136.23    2.92
   3  -3  -1  137.90    2.91
  -3   3  -1  144.45    2.87
   3   3   1  140.79    2.85
   3  -3  -1  135.90    2.91
   3  -3  -1  136.10    2.91
   3  -3  -1  135.31    2.91
   3   3   1  145.36    2.95
  -3  -3   1  133.38    2.89
  -3   3  -1  141.72    2.94
  -3   3  -1  135.50    2.85
   3   3   1  139.48    2.89
   3   3   1  133.86    2.75
   3  -3  -1  138.24    2.94
  -3  -3   1  139.83    2.94
  -3  -3   1  137.67    2.76
   4  -3   1    4.45    0.26
  -4   3   1    4.47    0.23
   4   3  -1    3.75    0.24
   4   3  -1    4.06    0.23
  -4  -3  -1    3.20    0.20
   4   3  -1    3.99    0.27
  -4  -3  -1    3.85    0.22
   4   3  -1    3.77    0.25
  -4  -3  -1    3.89    0.21
   4  -3   1    4.21    0.25
   4  -3   1    4.23    0.23
   4  -3   1    4.15    0.23
   4  -3  -1    3.90    0.22
  -4   3  -1    4.16    0.21
   4  -3  -1    3.60    0.29
   4   3   1    3.71    0.40
  -4  -3   1    4.03    0.22
   4   3   1    3.97    0.23
   4   3   1    3.91    0.23
  -4   3  -1    4.20    0.22
   4  -3  -1    3.89    0.29
  -4  -3   1    4.04    0.24
   4  -3  -1    3.79    0.25
   4   3   1    4.23    0.22
   5  -3   1   33.11    0.93
   5   3  -1   34.25    0.95
  -5   3   1   29.76    0.90
   5  -3   1   33.50    0.94
  -5  -3  -1   33.36    0.90
   5   3  -1   36.71    1.03
   5  -3   1   34.37    0.98
   5  -3   1   32.83    0.97
   5   3  -1   32.86    0.95
  -5   3   1   34.51    0.90
   5  -3   1   34.70    0.90
   5   3  -1   34.48    0.97
   5  -3  -1   33.38    0.96
   5   3   1   32.37    1.03
   5  -3  -1   35.08    0.99
  -5  -3   1   33.97    0.94
  -5   3  -1   35.26    0.88
   5   3   1   34.85    0.95
   5  -3  -1   33.76    0.90
   5   3   1   33.50    0.94
   5  -3  -1   34.57    0.99
   5   3   1   35.29    0.99
   5  -3  -1   33.96    0.97
  -5   3  -1   33.33    0.88
   6  -3   1    4.69    0.32
   6   3  -1    5.08    0.35
   6  -3   1    4.73    0.32
  -6   3   1    5.32    0.29
   6   3  -1    4.68    0.31
  -6  -3  -1    4.95    0.27
   6  -3   1    4.76    0.30
   6   3  -1    5.08    0.32
   6  -3   1    4.79    0.29
   6   3  -1    4.71    0.30
   6  -3   1    5.09    0.33
   6   3   1    5.39    0.34
   6  -3  -1    4.54    0.30
   6  -3  -1    4.82    0.32
   6   3   1    4.77    0.29
   6  -3  -1    4.58    0.31
   6   3   1    4.94    0.31
   6  -3  -1    4.64    0.32
  -6   3  -1    5.09    0.25
   6   3   1    5.38    0.31
   7  -3   1    6.72    0.33
   7  -3   1    6.83    0.39
   7   3  -1    6.93    0.44
   7  -3   1    6.79    0.41
   7   3  -1    6.53    0.39
   7  -3   1    6.74    0.38
   7   3  -1    6.56    0.41
   7   3  -1    7.12    0.40
  -7   3   1    6.86    0.35
  -7  -3  -1    6.99    0.34
   7  -3   1    7.05    0.43
   7  -3  -1    7.34    0.43
   7  -3  -1    6.80    0.34
  -7  -3   1    6.69    0.36
   7   3   1    6.97    0.39
   7   3   1    7.11    0.43
   7   3   1    6.96    0.39
   7   3   1    6.56    0.40
   7  -3  -1    7.11    0.42
   7  -3  -1    7.07    0.42
   7  -3  -1    6.68    0.39
  -7   3  -1    6.78    0.39
  -8  -3  -1   17.86    0.62
   8   3  -1   18.82    0.80
   8  -3   1   17.70    0.75
   8  -3   1   17.60    0.76
   8   3  -1   18.26    0.76
   8   3  -1   17.67    0.73
   8  -3   1   18.75    0.74
   8  -3   1   17.92    0.72
   8  -3   1   17.95    0.61
   8   3  -1   18.17    0.73
  -8   3   1   18.91    0.66
   8  -3  -1   18.04    0.73
   8   3   1   18.28    0.71
   8   3   1   17.48    0.72
   8  -3  -1   18.54    0.77
  -8  -3   1   18.10    0.67
   8   3   1   18.87    0.78
  -8   3  -1   18.73    0.58
   8   3   1   18.33    0.75
   8  -3  -1   18.06    0.61
   8  -3  -1   18.34    0.76
   8  -3  -1   18.67    0.76
   9   3  -1   11.26    0.58
   9  -3   1   11.80    0.81
   9  -3   1   11.87    0.48
   9   3  -1   12.38    0.66
   9   3  -1   12.23    0.63
  -9  -3  -1   11.43    0.48
   9  -3   1   12.32    0.63
   9  -3   1   10.85    0.82
   9   3  -1   11.85    0.60
  -9   3   1   11.89    0.72
   9   3   1   11.13    0.58
   9  -3  -1    9.65    0.81
  -9  -3   1   11.86    0.53
   9  -3  -1   12.29    0.64
   9   3   1   12.40    0.63
   9  -3  -1   11.70    0.47
   9  -3  -1   10.72    0.58
   9   3   1   12.38    0.60
   9   3   1   12.20    0.65
  10   3  -1    0.23    0.14
  10  -3   1   -0.06    0.10
  10   3  -1    0.40    0.17
  10   3  -1    0.08    0.12
  10   3  -1    0.13    0.12
  10  -3   1    0.15    0.13
  10  -3   1    0.21    0.10
  10  -3   1    0.09    0.12
  10  -3   1    0.23    0.14
  10   3   1    0.06    0.17
  10  -3  -1    0.06    0.08
  10   3   1    0.10    0.12
  10   3   1    0.14    0.13
  10  -3  -1    0.18    0.14
  10  -3  -1    0.17    0.12
  10  -3  -1    0.09    0.11
  10  -3  -1    0.05    0.09
  10   3   1   -0.13    0.09
  11  -3   1   18.75    0.91
  11   3  -1   18.46    1.22
  11  -3   1   18.27    0.89
  11  -3   1   17.19    0.89
  11   3  -1   18.56    0.88
  11   3  -1   16.82    0.87
  11  -3   1   16.37    0.81
  11   3  -1   19.30    0.96
  11  -3   1   16.96    0.61
  11   3   1   15.79    0.81
  11  -3  -1   16.77    0.61
  11  -3  -1   15.33    0.82
  11   3   1   17.48    0.86
  11   3   1   17.89    0.86
  11  -3  -1   19.01    0.92
  11  -3  -1   17.63    0.89
  11   3   1   18.59    0.93
  11  -3  -1   17.20    0.87
  12  -3   1    1.20    0.17
  12  -3   1    0.89    0.25
  12   3  -1    2.08    0.38
  12  -3   1    1.08    0.24
  12   3  -1    1.28    0.25
  12   3  -1    1.43    0.30
  12  -3   1    0.93    0.25
  12  -3  -1    0.97    0.27
  12  -3  -1    1.24    0.29
  12   3   1    1.51    0.30
  12  -3  -1    1.46    0.31
  12   3   1    1.21    0.27
  12  -3  -1    1.07    0.17
  12   3   1    1.32    0.27
  13   3  -1    1.09    0.30
  13  -3   1    0.86    0.25
  13  -3   1    0.82    0.29
  13  -3   1    0.84    0.25
  13   3  -1    0.81    0.25
  13   3  -1    0.91    0.27
  13   3   1    1.20    0.31
  13  -3  -1    0.98    0.28
  13  -3  -1    0.73    0.27
  13  -3  -1    1.05    0.27
  13   3   1    1.18    0.30
  13   3   1    1.17    0.27
  14   3  -1    6.02    0.62
  14  -3   1    5.08    0.57
  14   3  -1    6.23    0.62
  14  -3   1    6.28    0.59
  14  -3   1    4.71    0.54
  14   3  -1    5.19    0.55
  14   3   1    3.69    0.54
  14  -3  -1    5.75    0.62
  14  -3  -1    5.60    0.59
  14  -3  -1    4.68    0.55
  14   3   1    5.82    0.60
  14   3   1    5.61    0.57
  15   3  -1    3.32    0.54
  15   3  -1    3.24    0.52
  15  -3   1    2.64    0.47
  15  -3   1    2.62    0.49
  15  -3   1    3.42    0.55
  15   3  -1    2.57    0.48
  15   3   1    2.90    0.49
  15   3   1    2.69    0.45
  15   3   1    3.18    0.51
  15  -3  -1    3.42    0.53
  15  -3  -1    2.93    0.50
  15  -3  -1    4.08    0.57
  16   3  -1    0.86    0.29
  16  -3   1    0.95    0.55
  16  -3   1    0.78    0.35
  16   3  -1    0.80    0.33
  16   3  -1    0.95    0.55
  16  -3   1    1.08    0.52
  16   3   1    0.84    0.30
  16   3   1    0.11    0.27
  16   3   1    0.54    0.30
  16  -3  -1    0.96    0.46
  16  -3  -1    0.94    0.32
  16  -3  -1    0.81    0.50
  17   3  -1    0.75    0.44
  17   3  -1    0.60    0.36
  17   3   1    0.82    0.31
   0   4   1   40.11    0.98
   0  -4   1   40.32    0.96
   0  -4   1   39.59    0.95
   0  -4  -1   40.04    0.89
   0   4  -1   39.52    0.97
   0   4  -1   38.84    0.94
   0  -4  -1   39.43    0.91
   0   4   1   39.89    0.99
   0   4  -1   39.97    0.95
   0   4  -1   39.64    0.94
   0  -4   1   39.11    0.98
   0  -4  -1   40.35    0.99
   0  -4  -1   39.57    0.99
   0   4   1   39.94    0.95
   0  -4   1   39.00    0.93
   0  -4   1   41.36    0.98
   0   4   1   39.44    0.89
   0   4  -1   40.24    0.98
   0   4   1   40.05    0.91
   1   4  -1    9.02    0.31
  -1  -4  -1    8.69    0.34
  -1  -4  -1    8.82    0.28
   1  -4   1    8.96    0.33
   1   4  -1    8.91    0.33
  -1  -4  -1    9.23    0.34
   1   4  -1    8.60    0.29
  -1   4   1    8.45    0.29
   1  -4   1    8.83    0.32
  -1   4   1    8.67    0.33
   1  -4   1    8.44    0.31
  -1   4   1    8.28    0.29
  -1   4   1    8.66    0.33
   1   4  -1    8.96    0.35
  -1  -4  -1    8.62    0.26
  -1  -4  -1    8.64    0.30
   1  -4   1    8.51    0.33
   1   4  -1    8.99    0.32
   1   4   1    8.65    0.29
   1  -4  -1    8.62    0.29
  -1  -4   1    8.63    0.31
  -1  -4   1    8.93    0.30
   1  -4  -1    8.74    0.29
  -1   4  -1    8.48    0.32
   1   4   1    8.40    0.34
  -1   4  -1    8.58    0.31
  -1  -4   1    8.77    0.34
  -1   4  -1    8.76    0.33
  -1  -4   1    8.69    0.30
  -1   4  -1    8.42    0.32
   1  -4  -1    8.94    0.33
  -1   4  -1    8.58    0.32
   1   4   1    8.71    0.33
  -1  -4   1    8.87    0.34
   1  -4  -1    8.71    0.34
   1  -4  -1    8.51    0.34
   1   4   1    8.87    0.29
   1   4   1    8.73    0.26
  -2   4   1    8.34    0.31
  -2   4   1    8.40    0.34
   2  -4   1    8.35    0.32
   2  -4   1    8.52    0.33
   2   4  -1    8.38    0.27
   2  -4   1    8.05    0.32
  -2   4   1    8.18    0.32
   2   4  -1    8.34    0.36
   2  -4   1    8.47    0.33
  -2  -4  -1    8.39    0.26
   2   4  -1    8.54    0.33
   2   4  -1    8.12    0.33
  -2  -4  -1    8.37    0.28
  -2   4   1    7.96    0.32
  -2  -4  -1    8.60    0.34
  -2  -4  -1    8.19    0.32
  -2  -4  -1    8.01    0.28
   2   4  -1    8.43    0.30
  -2   4  -1    8.20    0.31
  -2   4  -1    8.59    0.33
  -2  -4   1    7.47    0.44
   2   4   1    8.36    0.35
  -2   4  -1    7.98    0.32
  -2  -4   1    8.00    0.27
   2   4   1    7.98    0.27
   2   4   1    7.99    0.27
   2  -4  -1    8.51    0.34
   2   4   1    7.55    0.32
  -2   4  -1    8.11    0.33
   2  -4  -1    8.27    0.34
   2   4   1    8.18    0.30
   2  -4  -1    8.10    0.31
  -2  -4   1    8.40    0.29
   2  -4  -1    8.64    0.36
  -2  -4   1    8.46    0.34
   2  -4  -1    8.03    0.33
  -2  -4   1    8.48    0.34
   2  -4  -1    8.73    0.31
   3   4  -1   79.51    1.82
   3  -4   1   79.03    1.79
   3   4  -1   79.48    1.76
  -3  -4  -1   77.14    1.73
   3  -4   1   80.23    1.80
  -3   4   1   78.73    1.78
  -3  -4  -1   77.24    1.70
  -3   4   1   80.41    1.79
  -3  -4  -1   78.28    1.80
   3  -4   1   77.35    1.80
  -3   4   1   78.74    1.79
   3  -4   1   78.12    1.79
  -3  -4  -1   78.88    1.78
  -3  -4  -1   77.55    1.65
   3  -4   1   77.57    1.80
  -3   4   1   80.76    1.81
   3   4  -1   79.35    1.79
  -3  -4   1   78.74    1.81
   3  -4  -1   77.32    1.78
  -3  -4   1   79.25    1.66
  -3  -4   1   77.72    1.74
   3  -4  -1   79.12    1.78
   3   4   1   80.63    1.76
   3  -4  -1   78.09    1.79
   3  -4  -1   77.79    1.78
   3   4   1   77.62    1.80
  -3   4  -1   80.42    1.79
   3  -4  -1   79.86    1.82
  -3   4  -1   81.32    1.76
  -3  -4   1   78.07    1.77
  -3  -4   1   77.57    1.66
  -3   4  -1   78.74    1.80
  -3  -4   1   78.05    1.83
   3  -4  -1   79.63    1.82
   3   4   1   79.64    1.72
   3   4   1   75.94    1.65
   3   4   1   82.16    1.85
   4  -4   1  129.51    2.90
  -4  -4  -1  128.16    2.77
   4  -4   1  130.25    2.88
  -4  -4  -1  127.24    2.64
   4   4  -1  131.79    2.89
   4  -4   1  131.09    2.85
   4   4  -1  134.51    2.84
  -4  -4  -1  130.39    2.82
   4   4  -1  132.15    2.88
   4   4  -1  134.13    2.95
   4  -4   1  132.08    3.00
  -4   4  -1  134.99    2.80
  -4   4  -1  137.89    2.91
   4  -4  -1  131.08    2.87
   4   4   1  127.69    2.64
   4   4   1  133.74    2.84
   4  -4  -1  135.25    2.91
   4  -4  -1  131.76    2.90
  -4  -4   1  131.03    2.66
   4  -4  -1  131.74    2.88
  -4  -4   1  129.76    2.65
  -4  -4   1  131.13    2.87
   4   4   1  130.98    2.86
   4   4   1  135.33    2.92
   4   4   1  131.55    2.79
  -4  -4   1  127.51    2.80
   4  -4  -1  123.03    2.97
   5  -4   1  146.49    3.16
  -5  -4  -1  142.41    3.10
   5  -4   1  146.10    3.19
   5  -4   1  138.20    3.17
   5   4  -1  141.82    3.17
   5   4  -1  148.79    3.25
   5   4  -1  141.19    3.15
   5  -4   1  144.85    3.10
   5   4  -1  147.82    3.14
   5   4   1  142.39    3.12
   5   4   1  121.56    3.47
   5  -4  -1  145.32    3.20
  -5  -4   1  143.65    3.14
   5   4   1  148.23    3.22
   5   4   1  141.35    3.14
   5  -4  -1  141.61    3.17
   5  -4  -1  144.49    3.18
   5  -4  -1  138.05    3.09
  -5   4  -1  150.44    3.07
   5  -4  -1  139.39    3.15
   6   4  -1    4.56    0.34
   6   4  -1    4.82    0.33
   6  -4   1    4.82    0.33
   6   4  -1    4.55    0.29
   6  -4   1    4.49    0.32
   6  -4   1    4.42    0.28
  -6  -4  -1    4.48    0.26
   6  -4   1    4.11    0.29
  -6   4   1    4.36    0.27
   6  -4  -1    4.32    0.31
  -6  -4   1    3.51    0.31
   6  -4  -1    4.25    0.31
  -6   4  -1    4.60    0.25
   6  -4  -1    4.50    0.28
   6   4   1    4.13    0.32
   6   4   1    4.23    0.30
   6   4   1    4.79    0.29
   6   4   1    4.20    0.29
   6  -4  -1    4.69    0.32
   7  -4   1    0.55    0.14
   7   4  -1    0.61    0.13
   7   4  -1    0.54    0.14
   7  -4   1    0.52    0.11
   7   4  -1    0.41    0.14
   7  -4   1    0.33    0.11
   7   4  -1    0.28    0.13
   7  -4   1    0.41    0.18
   7  -4   1    0.35    0.11
  -7   4   1    0.82    0.14
  -7  -4  -1    0.51    0.11
   7  -4  -1    0.33    0.10
   7   4   1    0.51    0.14
  -7  -4   1    0.42    0.11
   7   4   1    0.62    0.14
   7   4   1    0.46    0.12
   7   4   1    0.42    0.13
   7  -4  -1    0.48    0.14
   7  -4  -1    0.35    0.12
  -7   4  -1    0.46    0.15
   7  -4  -1    0.50    0.13
   8  -4   1   46.87    1.95
  -8  -4  -1   52.02    1.36
   8  -4   1   50.98    1.52
  -8   4   1   54.36    1.40
   8   4  -1   49.65    1.49
   8   4  -1   53.24    1.53
   8  -4   1   54.03    1.54
   8  -4   1   50.13    1.49
   8  -4   1   51.50    1.36
   8   4  -1   55.81    1.61
   8   4  -1   54.39    1.50
  -8  -4   1   52.35    1.42
   8  -4  -1   52.04    1.53
  -8   4  -1   52.82    1.30
   8  -4  -1   53.41    1.55
   8   4   1   50.22    1.48
   8   4   1   53.53    1.51
   8   4   1   52.16    1.45
   8  -4  -1   49.59    1.49
   8  -4  -1   50.23    1.51
   8   4   1   55.31    1.58
   8  -4  -1   50.78    1.36
   9   4  -1   10.81    0.57
   9   4  -1    9.93    0.57
   9  -4   1   10.58    0.60
  -9  -4  -1   10.50    0.47
   9   4  -1    9.28    0.66
   9  -4   1   10.97    0.63
  -9   4   1   11.06    0.55
   9   4  -1   10.61    0.63
   9  -4   1    9.83    0.46
   9  -4   1   10.39    0.71
   9  -4   1   11.18    0.62
   9  -4  -1   10.31    0.47
   9  -4  -1   11.16    0.62
   9   4   1   10.74    0.59
   9   4   1   10.97    0.56
  -9  -4   1   10.82    0.52
   9  -4  -1   10.28    0.59
   9   4   1   10.41    0.65
   9  -4  -1   10.14    0.60
   9  -4  -1   10.00    0.56
   9   4   1    9.30    0.53
  10   4  -1    1.76    0.28
  10  -4   1    2.07    0.26
  10   4  -1    1.97    0.28
  10  -4   1    1.55    0.21
  10  -4   1    1.49    0.25
  10  -4   1    2.15    0.31
  10   4  -1    2.36    0.34
  10   4  -1    1.57    0.28
  10  -4   1    1.69    0.32
  10  -4  -1    1.79    0.30
  10   4   1    1.91    0.31
  10  -4  -1    2.10    0.22
  10  -4  -1    2.00    0.30
  10  -4  -1    1.74    0.26
  10   4   1    1.75    0.30
 -10  -4   1    1.98    0.26
  10  -4  -1    2.35    0.32
  10   4   1    1.48    0.43
  11  -4   1    1.55    0.27
  11   4  -1    1.64    0.31
  11   4  -1    1.64    0.31
  11   4  -1    1.74    0.30
  11  -4   1    1.55    0.30
  11  -4   1    1.71    0.33
  11  -4   1    1.57    0.21
  11  -4   1    1.63    0.31
  11  -4  -1    1.48    0.21
  11   4   1    1.49    0.30
  11   4   1    1.95    0.34
  11  -4  -1    1.67    0.30
  11  -4  -1    1.38    0.27
  11  -4  -1    1.20    0.25
  11   4   1    1.43    0.36
  11   4   1    1.80    0.29
  12  -4   1   13.25    0.82
  12  -4   1   15.15    0.84
  12   4  -1   13.60    0.77
  12   4  -1   14.86    0.85
  12   4  -1   14.72    0.88
  12  -4   1   12.65    0.80
  12  -4   1   13.26    0.55
  12   4   1   13.24    0.83
  12  -4  -1   15.26    0.87
  12  -4  -1   14.58    0.82
  12  -4  -1   13.35    0.81
  12   4   1   13.29    0.75
  12  -4  -1   13.08    0.56
  12   4   1   13.97    0.81
  13   4  -1   20.12    1.09
  13  -4   1   20.36    0.71
  13  -4   1   21.35    1.46
  13  -4   1   20.94    1.06
  13   4  -1   21.03    1.01
  13   4  -1   20.23    1.06
  13  -4  -1   21.12    1.55
  13   4   1   21.20    1.06
  13  -4  -1   19.99    0.72
  13   4   1   22.29    1.12
  13   4   1   21.09    1.00
  13  -4  -1   21.25    1.09
  14   4  -1    2.57    0.47
  14   4  -1    2.80    0.47
  14   4  -1    2.09    0.41
  14  -4   1    3.64    0.48
  14  -4   1    2.33    0.42
  14  -4   1    2.02    0.39
  14   4   1    3.06    0.48
  14  -4  -1    3.48    0.48
  14  -4  -1    3.15    0.47
  14  -4  -1    2.69    0.51
  14   4   1    2.26    0.41
  14   4   1    2.72    0.47
  15  -4   1   -0.25    0.15
  15   4  -1    0.04    0.14
  15   4  -1    0.02    0.20
  15   4  -1   -0.03    0.18
  15  -4   1   -0.03    0.19
  15  -4   1   -0.07    0.18
  15   4   1   -0.06    0.19
  15   4   1   -0.16    0.17
  15  -4  -1    0.00    0.19
  15  -4  -1    0.05    0.17
  15   4   1   -0.05    0.17
  15  -4  -1    0.28    0.21
  16   4  -1    6.47    0.72
  16  -4   1    7.34    0.70
  16   4  -1    5.45    0.98
  16  -4   1    7.23    0.74
  16  -4   1    6.56    0.89
  16   4  -1    7.53    0.65
  16  -4  -1    6.99    0.68
  16  -4  -1    8.86    1.12
  16  -4  -1    7.04    0.73
  16   4   1    6.32    0.61
  16   4   1    8.14    1.22
   0  -5   1    0.07    0.05
   0  -5   1    0.10    0.04
   0  -5  -1   -0.01    0.03
   0   5   1    0.05    0.04
   0  -5  -1    0.01    0.03
   0   5  -1   -0.03    0.03
   0   5   1    0.02    0.03
   0  -5  -1    0.03    0.04
   0   5  -1    0.05    0.05
   0  -5  -1    0.03    0.04
   0  -5  -1    0.08    0.05
   0   5   1    0.01    0.04
   0  -5   1    0.04    0.04
   0   5  -1    0.00    0.03
   0  -5   1    0.00    0.04
   0   5  -1    0.04    0.04
   0   5   1    0.12    0.05
   0  -5   1    0.05    0.05
   0   5  -1    0.00    0.04
   0   5   1    0.03    0.04
  -1  -5  -1  146.67    3.04
   1  -5   1  146.63    3.12
  -1  -5  -1  150.74    3.18
  -1   5   1  146.92    3.15
   1   5  -1  147.82    3.10
  -1   5   1  139.51    3.29
   1   5  -1  146.78    3.17
   1   5  -1  150.76    3.11
   1  -5   1  150.22    3.18
   1   5  -1  149.75    3.14
  -1   5   1  148.01    3.10
   1   5  -1  151.02    3.20
  -1   5   1  149.85    3.19
   1  -5   1  146.03    3.13
  -1  -5  -1  148.19    3.12
   1  -5   1  148.80    3.18
   1  -5   1  152.98    3.17
  -1  -5  -1  146.94    3.07
  -1   5   1  148.64    3.08
   1   5   1  146.65    3.10
   1   5   1  148.66    3.09
  -1  -5   1  150.06    3.12
  -1   5  -1  148.15    3.12
   1   5   1  151.42    3.21
   1  -5  -1  146.90    3.16
  -1  -5   1  151.11    3.18
   1  -5  -1  147.31    3.10
  -1   5  -1  150.17    3.15
  -1   5  -1  145.51    3.14
   1  -5  -1  147.38    3.19
  -1   5  -1  150.07    3.14
  -1  -5   1  151.24    3.20
   1  -5  -1  154.04    3.20
  -1  -5   1  146.22    3.11
  -1   5  -1  146.92    3.16
   1  -5  -1  147.61    3.09
   1   5   1  147.55    3.17
  -1  -5   1  146.30    3.09
   1   5   1  151.25    3.05
  -2  -5  -1   22.90    0.61
   2   5  -1   21.93    0.60
   2   5  -1   22.12    0.66
  -2   5   1   22.68    0.64
  -2   5   1   22.22    0.67
   2  -5   1   22.71    0.68
   2  -5   1   22.76    0.66
  -2  -5  -1   21.41    0.62
  -2   5   1   22.05    0.68
   2  -5   1   22.29    0.68
  -2  -5  -1   22.88    0.69
  -2   5   1   22.99    0.64
   2   5  -1   22.74    0.63
   2   5  -1   22.13    0.68
   2  -5   1   22.64    0.67
  -2  -5  -1   22.59    0.58
   2   5  -1   22.79    0.72
   2  -5   1   22.01    0.77
  -2  -5  -1   21.31    0.68
  -2  -5   1   21.53    0.63
   2  -5  -1   23.17    0.70
   2  -5  -1   22.55    0.70
   2  -5  -1   22.84    0.64
   2  -5  -1   22.25    0.63
  -2   5  -1   21.75    0.67
   2   5   1   23.19    0.63
  -2   5  -1   20.74    0.65
  -2  -5   1   21.76    0.70
   2   5   1   22.65    0.69
  -2  -5   1   22.72    0.69
  -2   5  -1   22.68    0.66
  -2  -5   1   20.00    0.80
  -2   5  -1   23.52    0.68
   2   5   1   21.80    0.60
   2   5   1   24.01    0.72
  -2  -5   1   23.08    0.61
   2   5   1   22.41    0.59
   3  -5   1    5.62    0.29
  -3   5   1    5.24    0.29
   3   5  -1    5.77    0.33
  -3  -5  -1    5.54    0.23
  -3  -5  -1    5.27    0.25
   3  -5   1    5.21    0.29
   3   5  -1    5.65    0.29
  -3  -5  -1    5.13    0.22
  -3   5   1    5.68    0.29
   3   5  -1    5.38    0.22
   3  -5   1    5.63    0.30
  -3  -5  -1    5.47    0.29
   3   5  -1    5.21    0.27
   3   5  -1    5.16    0.30
   3  -5  -1    5.44    0.29
  -3  -5   1    5.55    0.31
  -3  -5   1    5.49    0.23
   3   5   1    5.14    0.29
   3   5   1    5.37    0.27
  -3   5  -1    5.15    0.30
  -3  -5   1    5.62    0.30
   3  -5  -1    5.26    0.28
   3   5   1    5.36    0.24
  -3  -5   1    4.89    0.32
   3  -5  -1    5.81    0.32
  -3  -5   1    5.12    0.25
   3   5   1    5.72    0.33
   3  -5  -1    5.42    0.30
   3  -5  -1    5.88    0.31
   3   5   1    5.24    0.22
  -4   5   1    1.13    0.14
   4   5  -1    0.62    0.14
   4  -5   1    0.58    0.11
   4  -5   1    0.49    0.10
   4   5  -1    0.75    0.13
   4  -5   1    0.75    0.13
   4   5  -1    0.54    0.11
  -4   5   1    0.67    0.13
   4  -5   1    0.99    0.14
  -4  -5  -1    0.72    0.12
   4   5  -1    0.69    0.12
  -4  -5  -1    0.75    0.08
  -4  -5  -1    0.76    0.10
  -4  -5   1    0.73    0.08
  -4  -5   1    0.74    0.09
   4  -5  -1    0.74    0.13
   4   5   1    0.70    0.13
   4   5   1    1.09    0.17
   4  -5  -1    0.79    0.13
   4   5   1    0.79    0.11
   4  -5  -1    1.01    0.15
  -4   5  -1    0.61    0.12
  -4  -5   1    0.81    0.13
  -4   5  -1    1.05    0.13
   4  -5  -1    0.70    0.14
   4   5   1    0.94    0.09
   5  -5   1   25.94    0.85
   5  -5   1   26.54    0.84
   5  -5   1   25.72    0.82
   5   5  -1   26.11    0.85
   5   5  -1   28.34    0.92
   5   5  -1   26.95    0.81
   5   5  -1   26.41    0.84
   5  -5   1   26.57    0.82
   5   5   1   23.86    0.86
   5  -5  -1   26.14    0.82
  -5  -5   1   25.48    0.60
   5  -5  -1   26.85    0.85
   5   5   1   25.99    0.84
  -5  -5   1   25.90    0.61
   5   5   1   28.10    0.90
   5  -5  -1   27.09    0.88
   5  -5  -1   26.41    0.86
  -5  -5   1   26.63    0.84
   5  -5  -1   26.11    0.84
   5   5   1   26.72    0.82
  -5   5  -1   27.21    0.78
  -5   5  -1   26.29    0.85
   6  -5   1    5.00    0.34
   6   5  -1    5.20    0.38
  -6   5   1    5.05    0.31
   6  -5   1    5.19    0.32
   6  -5   1    5.20    0.36
   6   5  -1    5.05    0.33
  -6  -5  -1    5.41    0.31
   6   5  -1    4.85    0.33
   6  -5   1    5.56    0.37
   6  -5   1    5.08    0.33
   6   5  -1    5.07    0.35
   6   5   1    5.05    0.31
  -6  -5   1    5.05    0.33
   6  -5  -1    5.06    0.36
  -6   5  -1    5.43    0.29
   6  -5  -1    4.99    0.34
   6  -5  -1    4.63    0.31
   6   5   1    5.27    0.34
   6  -5  -1    5.46    0.36
   6  -5  -1    4.95    0.35
   6   5   1    5.37    0.34
   6   5   1    5.56    0.39
   7  -5   1   35.38    1.10
   7  -5   1   35.32    1.14
   7   5  -1   35.16    1.08
   7   5  -1   33.79    1.10
   7   5  -1   35.38    1.13
   7  -5   1   36.12    1.12
   7  -5   1   35.95    1.14
   7  -5   1   34.73    1.04
   7   5  -1   35.26    1.18
  -7   5   1   36.08    1.04
  -7  -5  -1   34.81    1.02
   7   5   1   33.69    1.09
   7   5   1   37.38    1.06
   7  -5  -1   35.21    1.04
   7   5   1   34.93    1.16
  -7   5  -1   35.37    1.09
   7  -5  -1   34.98    1.13
   7  -5  -1   34.75    1.12
   7  -5  -1   33.89    1.11
   7  -5  -1   35.52    1.15
   7   5   1   35.74    1.10
   8   5  -1    0.20    0.12
   8  -5   1    0.23    0.11
   8  -5   1    0.09    0.12
   8  -5   1    0.14    0.11
   8   5  -1    0.23    0.11
  -8  -5  -1    0.34    0.11
   8  -5   1    0.22    0.11
  -8   5   1    0.16    0.09
   8  -5   1    0.17    0.11
   8   5  -1    0.18    0.12
   8   5  -1    0.03    0.10
   8   5   1    0.14    0.11
   8  -5  -1    0.10    0.11
   8   5   1    0.16    0.12
   8  -5  -1    0.26    0.11
  -8   5  -1    0.16    0.09
   8   5   1    0.13    0.10
   8  -5  -1    0.25    0.10
   8  -5  -1    0.22    0.10
   8   5   1    0.22    0.11
  -8  -5   1    0.06    0.11
   8  -5  -1    0.00    0.10
   9   5  -1   10.45    0.61
   9  -5   1   11.79    0.64
   9   5  -1   11.99    0.62
   9   5  -1   11.90    0.75
   9  -5   1   12.60    0.67
   9  -5   1   11.06    0.53
   9  -5   1   12.13    0.66
   9   5  -1   12.11    0.70
  -9   5   1   12.39    0.55
  -9  -5  -1   12.15    0.65
   9  -5   1   11.68    0.60
   9   5   1   11.21    0.60
   9  -5  -1   11.34    0.64
   9   5   1   12.77    0.62
   9  -5  -1   10.95    0.71
   9  -5  -1   11.27    0.53
  -9  -5   1   11.11    0.55
   9   5   1   12.43    0.65
   9   5   1   12.36    0.84
   9  -5  -1   10.94    0.61
   9  -5  -1   11.46    0.65
  10  -5   1    0.08    0.10
  10  -5   1    0.11    0.12
  10  -5   1    0.23    0.15
  10  -5   1   -0.17    0.10
  10   5  -1    0.20    0.15
  10   5  -1    0.34    0.17
  10   5  -1    0.11    0.27
  10   5  -1    0.09    0.15
  10  -5   1    0.57    0.19
  10   5   1    0.47    0.15
  10  -5  -1    0.23    0.15
  10  -5  -1    0.06    0.12
  10  -5  -1    0.37    0.17
 -10  -5   1   -0.01    0.13
  10   5   1    0.21    0.15
  10  -5  -1    0.13    0.10
  10   5   1    0.10    0.13
  10  -5  -1    0.05    0.11
  10   5   1    0.12    0.13
  11   5  -1    1.94    0.35
  11  -5   1    1.79    0.31
  11  -5   1    1.81    0.31
  11  -5   1    2.19    0.37
  11   5  -1    2.15    0.38
  11   5  -1    1.82    0.32
  11  -5   1    1.92    0.25
  11  -5  -1    1.93    0.34
  11   5   1    1.84    0.31
  11  -5  -1    2.26    0.37
  11  -5  -1    1.64    0.25
  11  -5  -1    1.92    0.34
  11   5   1    2.39    0.35
  11   5   1    1.96    0.34
  12   5  -1    3.23    0.40
  12  -5   1    3.40    0.30
  12   5  -1    3.84    0.46
  12  -5   1    4.22    0.45
  12  -5   1    3.66    0.44
  12  -5   1    3.49    0.47
  12   5  -1    3.50    0.45
  12   5   1    3.26    0.42
  12  -5  -1    3.65    0.32
  12  -5  -1    3.91    0.47
  12  -5  -1    4.05    0.48
  12   5   1    3.77    0.41
  12   5   1    4.44    0.50
  12  -5  -1    3.47    0.44
  13  -5   1    3.71    0.51
  13   5  -1    3.77    0.47
  13   5  -1    4.11    0.88
  13   5  -1    4.92    0.55
  13  -5   1    3.73    0.57
  13  -5   1    4.00    0.35
  13  -5   1    3.68    0.72
  13   5   1    4.96    0.49
  13   5   1    5.19    0.62
  13  -5  -1    4.21    0.52
  13   5   1    4.46    0.52
  13  -5  -1    3.90    0.34
  13  -5  -1    3.59    0.53
  13  -5  -1    3.82    0.49
  14  -5   1    0.74    0.27
  14  -5   1    1.16    0.33
  14   5  -1    0.92    0.31
  14   5  -1    1.15    0.30
  14   5  -1    1.16    0.31
  14  -5   1    1.11    0.31
  14  -5  -1    0.71    0.27
  14   5   1    1.17    0.33
  14   5   1    1.18    0.29
  14   5   1    1.49    0.35
  14  -5  -1    1.11    0.32
  14  -5  -1    1.44    0.36
  15   5  -1    2.54    0.47
  15   5  -1    2.43    0.50
  15  -5   1    2.30    0.45
  15  -5   1    2.83    0.52
  15  -5   1    2.37    0.47
  15   5  -1    1.42    0.41
  15  -5  -1    1.90    0.44
  15  -5  -1    2.05    0.40
  15   5   1    2.17    0.44
  15   5   1    1.75    0.38
  15  -5  -1    2.58    0.52
  15   5   1    2.30    0.50
  16   5  -1    0.38    0.58
  16   5  -1    0.99    0.36
  16  -5   1    1.63    0.40
  16  -5   1    0.94    0.31
  16  -5   1    1.12    0.34
  16   5  -1    0.53    0.32
  16  -5  -1    1.23    0.40
  16  -5  -1    1.29    0.36
  16   5   1    1.31    0.37
  16   5   1    0.96    0.27
  16   5   1    0.82    0.36
  16  -5  -1    1.27    0.41
   0  -6   1    4.46    0.24
   0   6  -1    5.23    0.28
   0  -6  -1    4.48    0.21
   0   6   1    4.39    0.27
   0  -6   1    4.30    0.24
   0  -6   1    4.34    0.27
   0   6  -1    5.22    0.29
   0   6   1    4.74    0.30
   0  -6  -1    4.61    0.28
   0  -6   1    4.86    0.35
   0   6  -1    5.07    0.26
   0  -6  -1    4.19    0.41
   0  -6  -1    5.15    0.33
   0   6   1    4.62    0.22
   0   6  -1    4.87    0.26
   0   6   1    4.84    0.24
   0  -6  -1    5.43    0.30
   1  -6   1   18.59    0.62
  -1  -6  -1   18.69    0.62
   1  -6   1   18.52    0.61
   1   6  -1   17.67    0.60
   1   6  -1   18.32    0.58
  -1  -6  -1   18.62    0.58
  -1   6   1   17.38    0.60
   1  -6   1   18.55    0.62
  -1  -6  -1   17.85    0.61
   1   6  -1   17.40    0.55
   1   6  -1   18.27    0.63
  -1  -6  -1   17.73    0.50
  -1   6   1   18.75    0.54
  -1  -6  -1   17.68    0.60
  -1   6   1   17.83    0.55
   1  -6   1   17.78    0.57
   1  -6   1   18.12    0.57
   1   6  -1   17.94    0.55
  -1  -6   1   18.84    0.58
   1   6   1   17.88    0.61
   1  -6  -1   18.70    0.61
  -1   6  -1   18.92    0.59
   1   6   1   18.39    0.54
   1  -6  -1   17.29    0.62
   1  -6  -1   17.30    0.54
  -1  -6   1   17.35    0.56
  -1   6  -1   18.00    0.56
   1  -6  -1   17.36    0.53
   1   6   1   18.32    0.51
   1   6   1   18.12    0.56
  -1  -6   1   16.72    0.69
  -1  -6   1   18.12    0.54
  -1  -6   1   18.75    0.63
  -1   6  -1   18.33    0.61
   1   6   1   19.20    0.65
   1  -6  -1   18.60    0.63
  -2  -6  -1  127.93    2.74
  -2   6   1  133.06    2.84
   2  -6   1  125.34    3.07
  -2  -6  -1  132.47    2.91
   2   6  -1  129.59    2.95
   2  -6   1  133.11    2.91
  -2   6   1  133.44    2.92
  -2   6   1  133.15    2.84
  -2  -6  -1  133.79    2.80
   2   6  -1  130.14    2.80
  -2  -6  -1  133.55    2.82
   2  -6   1  131.80    2.92
   2   6  -1  139.48    2.89
   2   6  -1  137.09    2.96
   2   6  -1  134.93    2.83
  -2  -6   1  128.01    2.86
  -2   6  -1  131.91    2.89
   2  -6  -1  131.36    2.83
   2  -6  -1  129.73    2.83
  -2   6  -1  117.13    3.23
   2  -6  -1  137.06    2.95
  -2  -6   1  129.11    2.80
   2   6   1  134.61    2.83
   2   6   1  137.97    2.97
  -2  -6   1  134.32    2.82
   2   6   1  132.75    2.77
  -2  -6   1  136.03    2.93
   2   6   1  129.14    2.79
  -2  -6   1  130.59    2.93
   2  -6  -1  128.52    2.92
   2   6   1  128.61    2.90
   3  -6   1    6.51    0.35
  -3   6   1    6.15    0.33
   3   6  -1    5.18    0.37
  -3  -6  -1    5.92    0.28
  -3  -6  -1    5.90    0.29
  -3  -6  -1    6.54    0.28
   3   6  -1    6.44    0.37
  -3  -6  -1    6.42    0.33
  -3   6   1    6.43    0.32
   3  -6   1    6.14    0.34
   3   6  -1    6.14    0.26
   3   6  -1    6.39    0.33
   3   6  -1    6.23    0.30
   3  -6   1    6.38    0.34
   3   6   1    6.47    0.34
   3   6   1    5.99    0.37
  -3   6  -1    6.14    0.33
   3   6   1    6.38    0.27
   3  -6  -1    6.34    0.35
   3  -6  -1    6.19    0.34
   3  -6  -1    6.18    0.32
   3   6   1    6.47    0.31
  -3  -6   1    6.41    0.34
  -3  -6   1    6.32    0.27
  -3  -6   1    5.99    0.28
   3   6   1    5.79    0.25
  -3   6  -1    6.78    0.34
   4  -6   1   35.96    1.06
   4   6  -1   35.75    1.08
   4  -6   1   36.29    1.06
  -4  -6  -1   37.01    0.89
   4   6  -1   37.94    1.14
   4   6  -1   38.06    1.05
   4  -6   1   36.26    1.06
   4  -6   1   36.67    1.06
   4   6  -1   36.58    1.01
  -4  -6  -1   37.85    1.05
  -4   6   1   36.96    1.05
  -4  -6  -1   35.60    0.93
  -4   6   1   37.92    1.05
   4   6   1   38.13    0.97
  -4  -6   1   35.90    0.89
  -4   6  -1   37.94    1.07
   4   6   1   35.33    0.88
  -4  -6   1   38.89    1.08
   4  -6  -1   36.94    1.06
  -4  -6   1   35.94    0.89
   4   6   1   38.22    1.12
  -4   6  -1   36.70    1.01
   4  -6  -1   37.05    1.08
   4   6   1   36.33    1.06
   4   6   1   36.51    1.01
   4  -6  -1   37.61    1.05
   4  -6  -1   37.75    1.09
   5   6  -1    0.08    0.08
   5  -6   1   -0.01    0.08
  -5  -6  -1    0.00    0.05
   5   6  -1    0.00    0.07
   5  -6   1    0.01    0.07
   5  -6   1    0.48    0.12
   5   6  -1    0.01    0.07
  -5  -6  -1    0.29    0.06
   5   6  -1    0.15    0.08
  -5  -6   1    0.15    0.07
   5  -6  -1    0.02    0.07
   5  -6  -1    0.01    0.06
   5   6   1    0.01    0.06
  -5  -6   1    0.03    0.04
   5   6   1    0.34    0.06
   5  -6  -1    0.00    0.07
  -5   6  -1   -0.03    0.06
   5   6   1    0.03    0.06
   5  -6  -1    0.15    0.08
   6  -6   1    0.10    0.09
   6  -6   1   -0.01    0.08
   6   6  -1    0.29    0.12
   6   6  -1    0.17    0.10
   6   6  -1    0.15    0.10
   6  -6   1    0.35    0.12
   6  -6   1    0.22    0.09
   6  -6   1    0.22    0.11
  -6  -6  -1    0.12    0.09
   6   6  -1    0.08    0.09
  -6   6   1    0.38    0.11
   6   6   1    0.21    0.09
   6  -6  -1    0.28    0.10
  -6  -6   1    0.11    0.09
   6  -6  -1    0.22    0.10
   6  -6  -1    0.30    0.12
  -6   6  -1    0.24    0.09
   6   6   1    0.38    0.14
   6  -6  -1    0.29    0.12
   6  -6  -1    0.19    0.10
   6   6   1    0.31    0.11
  -7  -6  -1    0.63    0.14
   7  -6   1    0.51    0.13
   7  -6   1    0.75    0.17
   7  -6   1    0.67    0.18
   7   6  -1    0.35    0.16
   7   6  -1    0.51    0.14
   7  -6   1    0.78    0.18
   7  -6   1    0.72    0.18
   7   6  -1    0.60    0.16
   7   6  -1    0.84    0.20
  -7   6   1    0.62    0.14
   7   6   1    0.84    0.16
   7  -6  -1    0.73    0.17
  -7  -6   1    0.53    0.13
   7  -6  -1    0.74    0.15
   7  -6  -1    0.71    0.17
   7  -6  -1    0.69    0.16
   7   6   1    0.60    0.14
   7   6   1    0.46    0.14
   7  -6  -1    0.64    0.16
  -7   6  -1    0.77    0.17
   7   6   1    0.47    0.16
   8   6  -1    1.56    0.27
  -8   6   1    1.75    0.25
   8  -6   1    2.18    0.26
   8  -6   1    1.69    0.34
  -8  -6  -1    2.01    0.24
   8  -6   1    1.92    0.29
   8  -6   1    1.95    0.25
   8   6  -1    1.86    0.41
   8  -6   1    1.55    0.27
   8   6  -1    1.94    0.28
   8   6  -1    2.06    0.28
   8  -6  -1    2.35    0.29
   8  -6  -1    2.23    0.31
   8  -6  -1    1.91    0.29
  -8  -6   1    1.94    0.26
  -8   6  -1    2.35    0.26
   8   6   1    2.20    0.29
   8   6   1    2.21    0.31
   8  -6  -1    2.21    0.28
   8   6   1    1.97    0.26
   8   6   1    2.11    0.28
   8  -6  -1    1.85    0.25
  -9  -6  -1    4.20    0.33
   9  -6   1    4.14    0.36
   9  -6   1    4.54    0.42
   9  -6   1    4.81    0.41
   9  -6   1    4.54    0.40
   9   6  -1    4.71    0.38
   9  -6   1    4.73    0.36
   9   6  -1    3.80    0.38
  -9   6   1    4.35    0.34
   9   6  -1    3.18    0.37
   9  -6  -1    4.13    0.40
   9  -6  -1    4.74    0.35
   9   6   1    4.70    0.37
   9  -6  -1    4.47    0.41
  -9  -6   1    3.93    0.33
   9  -6  -1    4.27    0.40
   9   6   1    5.41    0.46
   9  -6  -1    4.26    0.37
   9   6   1    3.82    0.37
  10   6  -1   65.92    2.00
  10   6  -1   59.72    1.79
  10  -6   1   58.98    1.85
  10  -6   1   60.73    1.67
  10  -6   1   55.82    1.77
  10  -6   1   60.62    1.87
  10   6  -1   62.33    1.87
  10  -6   1   61.44    1.88
  10  -6  -1   56.03    1.80
  10  -6  -1   64.42    1.93
  10   6   1   63.06    1.95
  10  -6  -1   58.76    1.66
  10  -6  -1   60.72    1.87
  10   6   1   59.00    1.82
  10  -6  -1   61.51    1.87
 -10  -6   1   60.23    1.70
  10   6   1   55.97    1.79
  10   6   1   62.25    1.95
  11   6  -1    8.85    0.61
  11   6  -1    8.79    0.68
  11  -6   1    9.13    0.51
  11  -6   1    9.12    0.65
  11   6  -1    8.70    0.63
  11  -6   1    8.94    0.65
  11  -6   1    8.91    0.63
  11   6   1    9.34    0.69
  11  -6  -1    8.77    0.64
  11   6   1    9.28    0.60
  11   6   1    8.57    0.62
  11  -6  -1    9.77    0.66
  11  -6  -1    8.78    0.51
  11  -6  -1    8.01    0.63
  12   6  -1    6.45    0.60
  12  -6   1    6.25    0.55
  12   6  -1    6.77    0.58
  12  -6   1    6.27    0.57
  12   6  -1    5.68    0.50
  12  -6   1    7.02    0.57
  12  -6  -1    6.88    0.59
  12  -6  -1    6.52    0.59
  12   6   1    6.25    0.58
  12   6   1    5.40    0.54
  12   6   1    5.94    0.49
  12  -6  -1    7.22    0.60
  13  -6   1    0.78    0.20
  13   6  -1    1.36    0.39
  13  -6   1    1.05    0.31
  13  -6   1    1.29    0.32
  13   6  -1    1.14    0.33
  13   6  -1    1.10    0.30
  13  -6   1    1.04    0.30
  13   6   1    0.99    0.28
  13   6   1    1.02    0.34
  13  -6  -1    0.93    0.29
  13  -6  -1    1.15    0.32
  13  -6  -1    0.68    0.26
  13  -6  -1    0.84    0.20
  14  -6   1    0.13    0.19
  14  -6   1    0.14    0.17
  14   6  -1    0.12    0.20
  14   6  -1    0.06    0.18
  14  -6   1    0.10    0.17
  14   6  -1   -0.09    0.16
  14   6   1    0.21    0.17
  14   6   1    0.20    0.21
  14  -6  -1   -0.26    0.14
  14  -6  -1   -0.21    0.14
  14  -6  -1    0.01    0.19
  14   6   1   -0.11    0.13
  15  -6   1    2.03    0.38
  15  -6   1    2.54    0.44
  15   6  -1    2.43    0.48
  15   6  -1    1.62    0.41
  15   6  -1    1.18    0.28
  15  -6   1    1.68    0.38
  15   6   1    2.56    0.48
  15  -6  -1    1.94    0.39
  15  -6  -1    3.34    0.52
  15  -6  -1    2.57    0.45
  15   6   1    1.89    0.40
  15   6   1    2.31    0.37
  16   6  -1    0.58    0.30
  16  -6   1    0.80    0.31
  16  -6   1    0.19    0.25
  16   6  -1    1.00    0.55
  16   6  -1    0.86    0.34
  16  -6   1    1.30    0.35
  16  -6  -1    1.28    0.37
  16   6   1    0.64    0.30
  16  -6  -1    0.54    0.32
  16  -6  -1    0.72    0.33
  16   6   1    0.60    0.28
  16   6   1    0.28    0.30
   0   7   1   -0.05    0.05
   0   7  -1   -0.09    0.04
   0  -7   1   -0.04    0.06
   0  -7  -1   -0.06    0.04
   0  -7   1   -0.02    0.06
   0  -7  -1    0.05    0.07
   0   7   1   -0.03    0.04
   0  -7  -1    0.11    0.06
   0  -7   1    0.03    0.07
   0   7   1   -0.01    0.04
   0   7  -1    0.07    0.07
   0  -7  -1    0.04    0.05
   0   7   1   -0.03    0.05
   0  -7   1   -0.07    0.04
   0   7  -1    0.01    0.08
   0  -7  -1    0.00    0.05
  -1  -7  -1    0.84    0.12
  -1  -7  -1    0.77    0.13
  -1   7   1    0.73    0.13
   1  -7   1    0.85    0.20
  -1  -7  -1    1.12    0.20
  -1   7   1    1.09    0.16
  -1  -7  -1    0.89    0.18
  -1  -7  -1    0.72    0.13
   1  -7   1    1.19    0.18
   1   7  -1    0.52    0.13
   1   7  -1    0.82    0.15
  -1   7   1    0.78    0.12
   1   7  -1    0.81    0.17
   1  -7   1    1.02    0.15
   1   7  -1    1.04    0.15
   1  -7  -1    0.86    0.12
   1  -7  -1    1.11    0.19
  -1  -7   1    0.54    0.12
  -1  -7   1    0.71    0.12
   1  -7  -1    0.69    0.13
   1   7   1    0.85    0.12
   1  -7  -1    0.71    0.15
   1   7   1    0.45    0.09
   1  -7  -1    0.84    0.14
  -1   7  -1    0.68    0.14
  -1  -7   1    0.57    0.12
  -1   7  -1    1.02    0.14
   1   7   1    0.57    0.11
   1   7   1    0.71    0.11
  -1  -7   1    0.68    0.12
  -2   7   1    0.08    0.07
   2   7  -1   -0.04    0.04
   2  -7   1   -0.02    0.05
  -2   7   1    0.03    0.05
   2  -7   1    0.01    0.04
   2   7  -1    0.02    0.05
   2  -7   1    0.05    0.06
  -2  -7  -1    0.11    0.06
   2   7  -1    0.04    0.07
  -2   7   1    0.04    0.06
  -2  -7  -1    0.02    0.05
   2   7  -1    0.04    0.07
  -2  -7  -1    0.19    0.09
   2   7   1    0.05    0.07
   2  -7  -1    0.10    0.06
   2   7   1   -0.03    0.04
   2   7   1    0.05    0.05
  -2   7  -1    0.10    0.07
  -2   7  -1    0.03    0.06
   2  -7  -1    0.07    0.06
   2  -7  -1    0.17    0.08
  -2  -7   1    0.01    0.05
  -2   7  -1    0.02    0.06
   2   7   1   -0.08    0.06
  -2  -7   1    0.02    0.04
  -3  -7  -1   19.79    0.70
  -3  -7  -1   19.29    0.57
  -3  -7  -1   20.40    0.61
   3   7  -1   20.58    0.68
   3   7  -1   19.53    0.71
   3  -7   1   19.74    0.70
   3   7  -1   19.94    0.88
   3   7  -1   18.84    0.87
  -3   7   1   20.69    0.67
   3  -7   1   19.71    0.70
   3  -7   1   20.68    0.72
  -3   7   1   19.91    0.70
   3   7  -1   19.04    0.59
   3   7   1   19.24    0.66
  -3  -7   1   19.59    0.61
  -3   7  -1   18.60    0.74
   3  -7  -1   20.43    0.67
   3  -7  -1   19.14    0.70
   3   7   1   19.52    0.70
   3   7   1   21.07    0.75
   3   7   1   19.43    0.59
  -3   7  -1   20.56    0.69
   3   7   1   19.05    0.59
   3  -7  -1   20.19    0.73
  -3   7  -1   19.68    0.68
  -3  -7   1   19.77    0.71
   4   7  -1    8.82    0.44
   4  -7   1    9.13    0.46
  -4  -7  -1    8.60    0.44
   4   7  -1    8.41    0.45
  -4   7   1    8.81    0.44
   4  -7   1    8.18    0.44
   4   7  -1    9.03    0.50
  -4  -7  -1    8.83    0.35
  -4   7   1    9.33    0.44
  -4  -7  -1    8.79    0.35
   4   7  -1    8.99    0.41
   4  -7   1    8.87    0.45
   4  -7  -1    8.64    0.45
   4  -7  -1    8.43    0.42
  -4  -7   1    8.84    0.46
  -4   7  -1    8.78    0.44
   4   7   1    8.56    0.41
   4  -7  -1    8.95    0.47
   4   7   1    8.90    0.49
   4   7   1    8.29    0.32
  -4   7  -1    8.06    0.40
   4   7   1    7.94    0.43
  -4  -7   1    8.53    0.35
   4   7   1    8.88    0.38
   5  -7   1   43.10    1.24
  -5  -7  -1   42.38    1.01
   5  -7   1   42.59    1.24
   5   7  -1   43.19    1.33
   5   7  -1   42.45    1.23
  -5  -7  -1   42.54    1.21
   5  -7   1   42.90    1.24
   5   7  -1   40.96    1.24
   5   7  -1   41.99    1.16
   5  -7   1   44.68    1.27
  -5   7  -1   43.18    1.17
   5  -7  -1   42.33    1.27
   5   7   1   42.39    1.12
   5   7   1   44.79    1.33
   5  -7  -1   44.12    1.23
  -5  -7   1   43.25    1.24
   5  -7  -1   43.44    1.25
   5  -7  -1   43.59    1.27
  -5  -7   1   39.08    1.21
   5   7   1   42.40    1.19
  -5  -7   1   43.01    1.02
   5   7   1   40.92    1.02
  -5   7  -1   43.00    1.25
   5   7   1   40.85    1.23
  -6  -7  -1    0.60    0.08
   6  -7   1    0.62    0.17
   6  -7   1    0.58    0.15
  -6  -7  -1    0.50    0.07
   6  -7   1    0.70    0.17
   6   7  -1    0.50    0.13
   6   7  -1    0.60    0.13
   6   7  -1    0.68    0.16
   6   7  -1    0.78    0.18
   6  -7   1    0.68    0.17
  -6   7   1    0.35    0.11
   6  -7  -1    0.58    0.14
   6  -7  -1    0.45    0.15
  -6   7  -1    0.74    0.14
   6   7   1    0.77    0.15
  -6  -7   1    0.64    0.08
   6   7   1    0.67    0.16
   6  -7  -1    0.68    0.17
  -6  -7   1    0.87    0.17
  -6  -7   1    0.66    0.08
   6   7   1    0.59    0.15
   6   7   1    0.44    0.16
   6  -7  -1    0.48    0.15
   6  -7  -1    0.72    0.16
   7  -7   1    2.45    0.30
   7   7  -1    1.96    0.25
   7  -7   1    2.62    0.29
   7  -7   1    2.11    0.29
  -7  -7  -1    2.29    0.24
   7  -7   1    1.85    0.25
   7   7  -1    1.86    0.29
  -7   7   1    2.09    0.23
   7  -7   1    2.21    0.26
   7   7  -1    2.38    0.25
   7   7  -1    2.52    0.30
   7   7   1    2.27    0.27
   7   7   1    2.20    0.23
   7  -7  -1    2.12    0.27
   7  -7  -1    2.46    0.29
   7   7   1    2.01    0.26
   7  -7  -1    2.26    0.27
  -7   7  -1    2.06    0.24
   7  -7  -1    2.40    0.28
  -7  -7   1    2.38    0.26
   7  -7  -1    2.37    0.27
   7   7   1    2.07    0.29
   8  -7   1    6.07    0.42
  -8   7   1    6.25    0.41
   8  -7   1    6.24    0.49
   8  -7   1    5.72    0.46
   8   7  -1    6.54    0.44
   8   7  -1    6.24    0.45
   8   7  -1    6.42    0.51
   8   7  -1    5.15    0.46
   8  -7   1    6.16    0.44
  -8  -7  -1    5.93    0.40
   8  -7   1    5.75    0.46
  -8   7  -1    4.32    0.51
   8   7   1    6.10    0.51
   8  -7  -1    6.64    0.48
   8  -7  -1    5.63    0.44
   8   7   1    6.10    0.41
   8   7   1    5.58    0.44
   8  -7  -1    6.27    0.48
   8   7   1    5.84    0.43
   8  -7  -1    6.13    0.42
   9  -7   1    1.63    0.31
  -9  -7  -1    1.53    0.23
   9   7  -1    1.09    0.25
   9  -7   1    1.53    0.26
   9   7  -1    1.46    0.28
   9  -7   1    1.18    0.27
   9   7  -1    1.35    0.29
  -9   7   1    1.13    0.24
   9  -7   1    1.55    0.30
   9   7  -1    1.71    0.29
   9  -7   1    1.01    0.23
  -9  -7   1    1.35    0.25
   9   7   1    1.30    0.25
   9  -7  -1    1.50    0.26
   9   7   1    1.34    0.30
   9  -7  -1    1.38    0.26
   9   7   1    1.63    0.28
   9   7   1    1.06    0.25
   9  -7  -1    1.53    0.26
   9  -7  -1    1.27    0.26
   9  -7  -1    1.67    0.30
  10  -7   1    5.82    0.51
  10  -7   1    5.94    0.51
  10  -7   1    4.69    0.44
  10   7  -1    5.48    0.49
  10   7  -1    6.09    0.48
  10  -7   1    4.98    0.58
  10   7  -1    5.63    0.54
  10  -7   1    5.70    0.50
  10  -7  -1    5.50    0.51
  10   7   1    5.01    0.42
  10   7   1    5.86    0.54
  10  -7  -1    5.52    0.49
 -10  -7   1    4.62    0.45
  10  -7  -1    5.28    0.49
  10   7   1    5.34    0.48
  11  -7   1    4.78    0.40
  11   7  -1    4.49    0.43
  11  -7   1    4.69    0.49
  11   7  -1    5.50    0.56
  11  -7   1    5.17    0.49
  11   7  -1    5.00    0.49
  11  -7   1    4.96    0.51
  11  -7  -1    4.48    0.48
  11   7   1    5.32    0.45
  11  -7  -1    4.67    0.39
  11   7   1    5.46    0.55
  11  -7  -1    6.03    0.54
  11  -7  -1    4.87    0.50
  11   7   1    4.75    0.48
  12   7  -1    7.39    0.59
  12   7  -1    7.15    0.63
  12   7  -1    7.65    0.71
  12  -7   1    7.84    0.66
  12  -7   1    8.36    0.66
  12  -7   1    7.65    0.69
  12  -7   1    7.61    0.50
  12   7   1    7.36    0.62
  12  -7  -1    7.13    0.66
  12   7   1    8.70    0.71
  12  -7  -1    8.64    0.68
  12  -7  -1    8.17    0.53
  12   7   1    7.29    0.58
  12  -7  -1    7.54    0.66
  13  -7   1   13.02    0.86
  13   7  -1   11.77    0.83
  13  -7   1   12.26    0.82
  13   7  -1   13.46    1.04
  13  -7   1   11.47    0.63
  13  -7   1   11.61    0.83
  13   7  -1   11.10    0.74
  13  -7  -1   11.95    0.84
  13  -7  -1   12.14    0.65
  13   7   1   11.97    0.88
  13  -7  -1   12.82    0.86
  13   7   1   11.40    0.73
  13   7   1   11.72    0.81
  13  -7  -1   12.48    0.83
  14  -7   1    0.24    0.25
  14  -7   1    0.22    0.21
  14   7  -1   -0.04    0.15
  14   7  -1   -0.10    0.20
  14  -7   1    0.12    0.16
  14  -7   1   -0.18    0.16
  14   7   1    0.04    0.16
  14   7   1   -0.02    0.22
  14  -7  -1    0.22    0.21
  14  -7  -1   -0.23    0.22
  14  -7  -1    0.01    0.19
  14   7   1    0.15    0.16
  14  -7  -1    0.10    0.18
  15   7  -1    0.31    0.27
  15   7  -1    0.33    0.22
  15  -7   1    0.45    0.31
  15  -7   1    0.41    0.28
  15   7  -1    0.63    0.23
  15  -7   1    0.68    0.28
  15  -7  -1    0.50    0.26
  15  -7  -1    0.35    0.27
  15  -7  -1    0.64    0.28
  15   7   1    0.83    0.25
  15   7   1    0.86    0.32
  16  -7   1    1.30    0.35
  16   7  -1    1.50    0.40
  16   7  -1    1.36    0.40
  16   7  -1    1.29    0.33
  16  -7   1    0.76    0.39
  16  -7   1    0.99    0.34
  16  -7  -1    1.81    0.40
  16  -7  -1    0.61    0.34
  16  -7  -1    0.43    0.31
  16   7   1    0.47    0.35
  16   7   1    0.96    0.33
   0   8  -1   43.52    1.18
   0   8  -1   44.55    1.15
   0  -8  -1   42.65    1.10
   0   8   1   44.85    1.11
   0  -8   1   44.17    1.21
   0  -8  -1   45.43    1.22
   0  -8   1   42.18    1.42
   0  -8  -1   44.54    1.26
   0   8  -1   44.82    1.27
   0  -8   1   42.87    1.25
   0   8   1   44.29    1.27
   1  -8   1   19.98    0.71
   1   8  -1   20.34    0.76
  -1   8   1   20.23    0.74
  -1  -8  -1   20.27    0.74
   1  -8   1   20.54    0.75
  -1  -8  -1   20.67    0.69
   1   8  -1   18.99    0.74
  -1  -8  -1   19.47    0.59
   1  -8   1   20.42    0.79
   1   8  -1   19.33    0.67
  -1   8   1   19.21    0.87
  -1   8   1   19.67    0.64
   1   8   1   20.39    0.61
  -1  -8   1   20.37    0.74
  -1  -8   1   18.14    0.83
  -1  -8   1   20.27    0.69
   1  -8  -1   19.56    0.71
   1   8   1   20.00    0.76
  -1   8  -1   20.16    0.67
  -1   8  -1   19.72    0.68
   1  -8  -1   19.40    0.73
  -1   8  -1   19.73    0.72
   2  -8   1  119.39    2.74
   2   8  -1  120.34    2.68
  -2   8   1  118.21    2.64
   2   8  -1  115.62    2.62
   2   8  -1  120.39    2.80
  -2   8   1  118.46    2.75
  -2  -8  -1  120.42    2.76
  -2   8   1  120.51    2.64
   2  -8   1  119.42    2.76
  -2  -8  -1  119.97    2.65
   2  -8   1  112.92    2.74
  -2  -8  -1  114.47    2.53
   2  -8  -1  114.44    2.72
  -2  -8   1  118.73    2.76
   2  -8  -1  114.93    2.76
   2   8   1  116.18    2.62
   2  -8  -1  121.11    2.78
  -2  -8   1  118.54    2.64
   2   8   1  118.94    2.81
  -2   8  -1  117.20    2.66
   2   8   1  119.57    2.56
  -2   8  -1  117.70    2.68
  -2   8  -1  116.97    2.72
   3  -8   1    3.63    0.30
   3   8  -1    3.72    0.29
   3  -8   1    3.83    0.31
   3   8  -1    3.79    0.33
   3   8  -1    3.84    0.26
  -3  -8  -1    3.70    0.25
  -3   8   1    3.75    0.27
  -3  -8  -1    3.45    0.21
  -3  -8  -1    3.70    0.29
   3  -8   1    3.56    0.30
  -3   8   1    4.07    0.30
   3   8   1    3.89    0.27
  -3   8  -1    3.72    0.28
  -3  -8   1    3.74    0.31
   3   8   1    3.68    0.33
  -3  -8   1    3.45    0.24
   3   8   1    3.80    0.30
   3  -8  -1    3.81    0.31
   3  -8  -1    2.86    0.34
   3   8   1    3.79    0.23
   3  -8  -1    3.96    0.31
   3  -8  -1    3.54    0.26
  -3   8  -1    3.69    0.28
  -3   8  -1    3.39    0.28
  -4  -8  -1    4.07    0.30
  -4   8   1    3.70    0.30
   4   8  -1    4.15    0.37
  -4  -8  -1    3.01    0.28
   4   8  -1    4.57    0.29
   4  -8   1    3.46    0.30
   4  -8   1    3.18    0.31
   4  -8   1    3.77    0.32
   4   8  -1    3.92    0.31
  -4   8  -1    3.47    0.30
   4  -8  -1    3.60    0.31
   4   8   1    3.48    0.30
   4  -8  -1    3.51    0.29
   4   8   1    3.49    0.28
   4   8   1    3.61    0.35
   4  -8  -1    3.54    0.33
  -4  -8   1    3.66    0.31
   5  -8   1    4.26    0.35
   5   8  -1    3.64    0.36
   5  -8   1    3.47    0.32
   5  -8   1    3.38    0.34
   5   8  -1    3.46    0.30
  -5  -8  -1    3.67    0.22
   5   8  -1    3.64    0.32
  -5   8   1    3.31    0.30
   5  -8   1    3.61    0.33
  -5  -8  -1    3.71    0.32
  -5   8   1    3.19    0.33
  -5  -8   1    3.71    0.23
   5   8   1    3.61    0.28
   5  -8  -1    3.58    0.32
   5   8   1    3.29    0.21
   5   8   1    3.71    0.30
   5  -8  -1    3.24    0.32
  -5  -8   1    3.53    0.22
  -5   8  -1    3.86    0.32
  -5   8  -1    3.49    0.29
   5   8   1    2.76    0.32
  -5  -8   1    3.40    0.32
   5   8   1    3.64    0.37
   5  -8  -1    3.85    0.35
   5  -8  -1    3.27    0.31
   6   8  -1  188.68    4.19
   6  -8   1  176.79    4.01
  -6  -8  -1  172.68    3.96
   6  -8   1  179.62    4.06
  -6  -8  -1  168.66    3.64
   6   8  -1  179.59    4.01
   6  -8   1  172.24    4.02
   6  -8   1  179.12    4.03
  -6  -8  -1  168.56    3.64
  -6   8   1  174.55    3.95
   6   8  -1  178.03    3.92
  -6   8  -1  179.12    4.03
   6  -8  -1  176.19    4.01
   6  -8  -1  178.16    4.00
  -6  -8   1  176.76    4.00
   6  -8  -1  177.93    4.00
  -6  -8   1  174.20    3.65
  -6   8  -1  175.80    3.89
   6   8   1  180.73    4.14
   6   8   1  169.57    4.02
   6  -8  -1  184.18    4.11
   6   8   1  179.07    3.86
   6   8   1  181.48    3.97
   6  -8  -1  172.74    4.05
   7  -8   1    7.43    0.49
   7  -8   1    6.16    0.44
   7  -8   1    7.27    0.50
   7  -8   1    6.95    0.51
   7   8  -1    6.65    0.42
   7   8  -1    7.04    0.52
   7  -8   1    6.25    0.44
  -7   8   1    6.68    0.42
  -7  -8  -1    6.20    0.45
   7   8  -1    6.44    0.45
  -7  -8   1    6.66    0.44
   7   8   1    6.37    0.46
   7   8   1    7.30    0.41
   7  -8  -1    6.48    0.45
   7   8   1    6.87    0.51
   7  -8  -1    6.70    0.47
   7  -8  -1    7.03    0.46
   7   8   1    6.76    0.45
   7  -8  -1    6.21    0.47
   7  -8  -1    6.60    0.45
  -7   8  -1    6.82    0.49
   8   8  -1    1.23    0.22
   8  -8   1    1.13    0.22
  -8   8   1    1.29    0.23
  -8  -8  -1    0.92    0.18
   8  -8   1    1.21    0.24
   8  -8   1    1.37    0.26
   8   8  -1    0.91    0.23
   8  -8   1    1.12    0.23
   8  -8   1    0.85    0.20
   8  -8  -1    1.36    0.25
  -8  -8   1    0.82    0.25
   8  -8  -1    1.31    0.26
   8  -8  -1    1.24    0.26
   8   8   1    1.36    0.24
   8   8   1    1.13    0.23
   8   8   1    1.20    0.22
   8  -8  -1    1.29    0.22
   8  -8  -1    1.09    0.22
   9  -8   1   15.36    0.80
   9   8  -1   16.41    0.80
   9   8  -1   16.54    0.76
  -9  -8  -1   14.92    0.68
  -9   8   1   14.76    0.68
   9  -8   1   13.01    0.73
   9  -8   1   15.85    0.74
   9  -8   1   15.44    0.80
   9  -8   1   15.14    0.79
   9   8  -1   16.69    0.89
   9  -8  -1   14.32    0.76
  -9  -8   1   15.21    0.72
   9  -8  -1   15.61    0.82
   9   8   1   14.96    0.94
   9   8   1   16.06    0.71
   9  -8  -1   15.16    0.77
   9   8   1   15.90    0.78
   9   8   1   16.73    0.87
   9  -8  -1   15.57    0.74
   9  -8  -1   15.80    0.79
  10  -8   1    2.20    0.35
  10   8  -1    2.70    0.47
  10  -8   1    2.36    0.37
  10   8  -1    3.30    0.40
  10   8  -1    2.76    0.36
  10  -8   1    2.73    0.43
  10  -8   1    2.55    0.33
  10  -8  -1    3.06    0.40
  10  -8  -1    2.48    0.39
  10   8   1    2.93    0.38
  10  -8  -1    2.56    0.33
  10   8   1    2.61    0.46
  10  -8  -1    2.52    0.41
  10   8   1    3.13    0.36
  11   8  -1    2.66    0.47
  11   8  -1    3.41    0.42
  11   8  -1    2.99    0.39
  11  -8   1    2.35    0.41
  11  -8   1    2.28    0.39
  11  -8   1    3.04    0.42
  11  -8   1    3.07    0.34
  11  -8  -1    2.54    0.32
  11  -8  -1    1.97    0.37
  11   8   1    3.30    0.38
  11  -8  -1    2.73    0.45
  11   8   1    2.65    0.38
  11  -8  -1    2.26    0.40
  11   8   1    2.73    0.47
  12   8  -1    1.71    0.35
  12  -8   1    2.55    0.58
  12   8  -1    1.61    0.34
  12  -8   1    1.80    0.35
  12  -8   1    1.42    0.28
  12  -8   1    1.60    0.34
  12   8  -1    1.60    0.29
  12   8   1    2.23    0.38
  12   8   1    3.38    0.52
  12  -8  -1    1.99    0.31
  12  -8  -1    1.88    0.37
  12   8   1    2.04    0.32
  12  -8  -1    1.66    0.35
  13  -8   1    2.19    0.40
  13  -8   1    2.08    0.33
  13  -8   1    1.66    0.41
  13   8  -1    2.25    0.39
  13  -8   1    1.94    0.41
  13   8  -1    1.72    0.38
  13   8  -1    2.41    0.41
  13  -8  -1    1.88    0.30
  13  -8  -1    2.47    0.44
  13  -8  -1    2.18    0.41
  13  -8  -1    2.51    0.47
  13   8   1    2.06    0.40
  13   8   1    2.00    0.37
  13   8   1    2.30    0.48
  14  -8   1   12.84    0.92
  14  -8   1   13.16    0.92
  14  -8   1   11.63    0.67
  14   8  -1   12.60    0.97
  14  -8   1   12.59    0.95
  14   8  -1   12.06    0.90
  14   8  -1   12.52    0.82
  14  -8  -1   13.32    0.95
  14   8   1   12.40    0.78
  14   8   1   12.62    0.97
  14  -8  -1   12.21    0.69
  14   8   1   12.02    0.87
  14  -8  -1   14.12    0.93
  14  -8  -1   12.38    0.91
  15   8  -1   11.03    0.95
  15   8  -1   10.45    0.85
  15  -8   1   10.43    0.96
  15   8  -1   10.02    0.78
  15  -8   1   10.01    0.87
  15  -8  -1   11.35    1.09
  15  -8  -1   10.48    0.88
  15   8   1    9.60    0.90
  15  -8  -1    9.41    0.95
  15   8   1   10.30    0.82
  15   8   1    8.99    0.75
  16   8  -1    0.62    0.32
  16   8  -1    0.16    0.23
  16   8   1    0.12    0.39
  16   8   1   -0.40    0.23
  16   8   1   -0.31    0.22
   0   9  -1    0.00    0.08
   0  -9   1   -0.07    0.06
   0   9  -1   -0.08    0.05
   0   9  -1    0.23    0.09
   0   9   1    0.12    0.07
   0   9   1   -0.05    0.06
   0  -9  -1   -0.02    0.08
   0  -9   1    0.04    0.10
   0   9   1    0.02    0.07
   0  -9   1   -0.04    0.07
   0  -9  -1   -0.04    0.06
   1  -9   1   31.08    1.03
   1  -9   1   31.39    0.99
  -1   9   1   30.03    0.88
  -1   9   1   30.76    1.02
  -1  -9  -1   31.82    1.03
  -1  -9  -1   27.62    0.96
   1  -9   1   28.68    1.00
   1   9  -1   31.01    0.90
  -1   9   1   29.86    0.90
  -1  -9  -1   31.57    0.96
   1   9  -1   30.89    1.04
   1   9  -1   30.07    0.94
   1  -9  -1   32.57    1.05
   1  -9  -1   30.55    0.99
  -1   9  -1   31.65    0.93
   1   9   1   30.66    0.90
  -1  -9   1   31.04    0.96
  -1   9  -1   29.96    0.94
  -1   9  -1   30.51    1.00
  -1  -9   1   29.39    1.05
   1   9   1   30.78    0.86
   1   9   1   31.13    1.10
  -2   9   1    0.06    0.07
  -2  -9  -1    0.12    0.08
  -2   9   1   -0.05    0.06
   2  -9   1    0.04    0.09
   2   9  -1    0.12    0.09
  -2   9   1    0.23    0.09
   2  -9   1    0.26    0.12
   2  -9   1    0.00    0.08
   2   9  -1    0.06    0.07
  -2  -9  -1    0.11    0.07
  -2  -9  -1    0.25    0.10
   2   9  -1    0.12    0.10
   2   9   1    0.17    0.08
  -2  -9   1    0.17    0.09
  -2  -9   1    0.07    0.09
   2  -9  -1    0.07    0.08
   2  -9  -1    0.01    0.08
   2  -9  -1    0.03    0.08
   2   9   1    0.01    0.06
  -2   9  -1   -0.01    0.07
   2   9   1    0.10    0.10
  -2   9  -1    0.03    0.07
  -2   9  -1    0.09    0.09
  -3   9   1    2.82    0.29
   3  -9   1    3.38    0.31
   3   9  -1    3.09    0.28
   3   9  -1    3.43    0.35
   3   9  -1    3.04    0.26
   3  -9   1    3.07    0.31
  -3   9   1    3.05    0.27
  -3  -9  -1    2.64    0.24
   3  -9   1    2.72    0.29
  -3  -9  -1    2.78    0.29
   3  -9  -1    2.89    0.29
   3  -9  -1    2.98    0.31
  -3   9  -1    4.06    0.32
   3   9   1    2.85    0.26
  -3   9  -1    2.92    0.27
  -3  -9   1    3.03    0.25
  -3  -9   1    2.96    0.29
   3   9   1    3.24    0.36
  -3   9  -1    3.09    0.29
   3  -9  -1    2.93    0.31
   3   9   1    2.88    0.32
   3  -9  -1    3.05    0.27
  -4   9   1   15.96    0.69
  -4   9   1   17.19    0.68
   4  -9   1   16.49    0.72
   4   9  -1   16.86    0.69
   4   9  -1   17.71    0.78
  -4  -9  -1   16.24    0.71
   4  -9   1   16.92    0.72
   4   9  -1   16.93    0.64
   4  -9   1   15.99    0.72
  -4  -9  -1   17.13    0.60
  -4  -9   1   17.66    0.74
   4   9   1   17.08    0.78
   4   9   1   16.54    0.65
   4  -9  -1   18.11    0.77
   4   9   1   16.95    0.59
  -4  -9   1   17.54    0.61
   4  -9  -1   16.73    0.67
  -4   9  -1   17.57    0.70
   4  -9  -1   16.41    0.72
   4  -9  -1   16.34    0.73
  -5   9   1    8.60    0.50
   5   9  -1    9.19    0.50
  -5   9   1    9.55    0.51
   5   9  -1   10.08    0.62
   5  -9   1    9.09    0.52
   5  -9   1    8.42    0.51
   5  -9   1    8.66    0.54
  -5  -9  -1    7.94    0.50
   5   9  -1    9.61    0.49
  -5  -9  -1    8.81    0.39
   5  -9   1    9.07    0.53
   5  -9  -1    8.37    0.50
  -5   9  -1    8.96    0.48
   5  -9  -1    8.83    0.53
   5   9   1    9.09    0.44
   5  -9  -1    9.04    0.56
  -5   9  -1    8.63    0.51
  -5  -9   1    8.26    0.52
  -5  -9   1    8.31    0.38
   5   9   1    7.23    0.59
   5  -9  -1    8.46    0.52
   5   9   1    8.51    0.48
   5   9   1    9.21    0.59
  -6  -9  -1    0.99    0.13
   6  -9   1    0.44    0.14
   6  -9   1    0.83    0.19
   6  -9   1    0.62    0.17
   6   9  -1    0.35    0.16
   6  -9   1    0.88    0.20
  -6  -9  -1    0.66    0.11
   6   9  -1    0.68    0.15
  -6  -9  -1    0.37    0.13
   6   9  -1    0.50    0.16
  -6   9   1    0.70    0.15
  -6  -9   1    0.54    0.15
   6  -9  -1    0.72    0.18
   6   9   1    0.62    0.18
   6  -9  -1    0.79    0.21
  -6  -9   1    0.64    0.11
  -6   9  -1    0.54    0.12
   6  -9  -1    0.39    0.22
   6   9   1    0.28    0.11
   6   9   1    0.38    0.14
   6  -9  -1    0.68    0.17
   6   9   1    0.50    0.18
  -6   9  -1    0.66    0.17
   6  -9  -1    0.64    0.15
  -6  -9   1    0.51    0.10
   7   9  -1    4.40    0.36
   7  -9   1    4.65    0.41
  -7   9   1    4.20    0.36
   7   9  -1    4.19    0.45
   7   9  -1    4.97    0.41
   7  -9   1    4.52    0.41
   7  -9   1    4.34    0.42
   7  -9   1    4.24    0.38
   7  -9  -1    4.57    0.42
   7   9   1    4.33    0.33
  -7   9  -1    4.13    0.51
   7  -9  -1    4.25    0.44
  -7  -9   1    4.14    0.21
   7  -9  -1    4.40    0.46
  -7  -9   1    4.46    0.39
  -7  -9   1    4.46    0.21
   7   9   1    4.10    0.36
   7  -9  -1    3.03    0.55
   7   9   1    3.75    0.47
   7   9   1    4.28    0.43
   8  -9   1    1.05    0.27
   8   9  -1    1.17    0.26
   8   9  -1    1.37    0.47
   8  -9   1    1.16    0.25
   8  -9   1    0.88    0.22
  -8   9   1    1.25    0.25
   8  -9   1    1.17    0.31
   8  -9   1    1.17    0.25
   8   9  -1    1.16    0.26
  -8  -9  -1    1.17    0.25
   8  -9  -1    1.01    0.23
   8  -9  -1    0.93    0.28
   8  -9  -1    0.63    0.35
   8   9   1    1.29    0.35
   8  -9  -1    1.01    0.25
   8   9   1    1.12    0.24
   8   9   1    1.17    0.29
   8  -9  -1    1.60    0.29
  -8  -9   1    1.20    0.25
   9  -9   1   16.88    0.80
   9   9  -1   18.13    0.96
   9  -9   1   17.34    0.87
   9   9  -1   15.63    0.99
   9  -9   1   16.46    0.85
   9   9  -1   16.69    0.84
   9  -9   1   17.67    0.88
  -9  -9  -1   15.70    0.78
   9   9   1   16.00    0.90
   9  -9  -1   17.21    0.85
   9  -9  -1   16.90    0.84
  -9  -9   1   16.25    0.78
   9   9   1   16.04    0.80
   9  -9  -1   16.82    0.81
   9  -9  -1   17.53    0.90
   9   9   1   16.39    0.74
  10  -9   1    1.61    0.32
  10   9  -1    1.82    0.30
  10   9  -1    1.70    0.31
  10  -9   1    1.52    0.33
  10  -9   1    1.17    0.26
  10  -9   1    1.73    0.31
  10   9  -1    1.29    0.31
  10  -9  -1    2.14    0.35
  10  -9  -1    1.25    0.27
  10   9   1    1.45    0.33
  10  -9  -1    1.55    0.28
  10   9   1    1.30    0.27
  10   9   1    1.59    0.27
  10  -9  -1    1.83    0.34
  11   9  -1    0.13    0.19
  11  -9   1    0.43    0.20
  11   9  -1    0.14    0.15
  11  -9   1    0.41    0.21
  11  -9   1    0.53    0.22
  11   9  -1    0.09    0.16
  11  -9   1    0.18    0.14
  11   9   1    0.23    0.17
  11  -9  -1    0.38    0.20
  11  -9  -1    0.32    0.17
  11  -9  -1    0.24    0.18
  11  -9  -1    0.16    0.13
  11   9   1    0.45    0.22
  11   9   1    0.10    0.19
  12  -9   1    4.38    0.53
  12   9  -1    4.12    0.72
  12   9  -1    4.47    0.56
  12  -9   1    4.75    0.55
  12   9  -1    4.18    0.45
  12  -9   1    4.36    0.52
  12  -9   1    4.45    0.44
  12  -9  -1    5.90    0.59
  12  -9  -1    5.10    0.54
  12   9   1    3.41    0.75
  12   9   1    4.16    0.42
  12   9   1    3.76    0.49
  12  -9  -1    4.16    0.53
  12  -9  -1    4.33    0.42
  13  -9   1    5.86    0.49
  13  -9   1    6.40    0.68
  13   9  -1    6.90    0.72
  13   9  -1    7.14    0.65
  13  -9   1    5.58    0.62
  13   9  -1    5.08    0.87
  13  -9   1    7.14    0.69
  13   9   1    6.54    0.62
  13  -9  -1    7.29    0.70
  13  -9  -1    6.61    0.68
  13  -9  -1    7.29    0.66
  13  -9  -1    5.31    0.48
  13   9   1    6.37    0.57
  13   9   1    6.99    0.72
  14  -9   1    0.64    0.24
  14   9  -1    0.40    0.24
  14  -9   1    0.67    0.27
  14  -9   1    0.27    0.22
  14   9  -1    1.07    0.33
  14  -9   1    0.41    0.27
  14   9  -1    0.33    0.22
  14  -9  -1    0.83    0.32
  14  -9  -1    0.63    0.27
  14   9   1    0.34    0.24
  14   9   1    0.31    0.19
  14   9   1    0.15    0.24
  14  -9  -1    0.58    0.26
  15  -9   1   -0.21    0.22
  15   9  -1   -0.26    0.22
  15   9  -1    0.14    0.21
  15  -9   1   -0.19    0.20
  15   9  -1   -0.58    0.39
  15  -9   1    0.03    0.21
  15  -9  -1   -0.05    0.22
  15  -9  -1    0.24    0.21
  15   9   1   -0.01    0.33
  15   9   1   -0.29    0.21
  15  -9  -1    0.12    0.23
  15   9   1    0.07    0.24
   0  10   1    3.66    0.26
   0  10  -1    4.32    0.36
   0  10   1    3.03    0.33
   0  10  -1    3.80    0.30
   0  10  -1    3.89    0.29
   0 -10   1    3.90    0.36
   0 -10  -1    3.69    0.34
   0  10   1    3.67    0.28
   0 -10  -1    3.91    0.32
   0 -10   1    4.01    0.33
  -1 -10  -1    6.53    0.52
  -1  10   1    7.36    0.39
  -1  10   1    6.71    0.36
   1  10  -1    7.20    0.41
   1  10  -1    7.06    0.37
  -1  10   1    6.91    0.45
   1 -10   1    7.41    0.45
   1 -10   1    7.24    0.46
  -1 -10  -1    6.97    0.41
   1  10  -1    7.24    0.47
   1 -10  -1    7.54    0.47
   1  10   1    7.54    0.48
   1  10   1    6.96    0.34
   1 -10  -1    7.05    0.44
   1  10   1    6.49    0.37
  -1 -10   1    6.65    0.41
  -1  10  -1    6.93    0.44
  -1 -10   1    7.15    0.46
  -1  10  -1    7.16    0.39
  -1  10  -1    6.62    0.40
  -2  10   1    5.15    0.35
   2  10  -1    5.10    0.41
   2 -10   1    4.74    0.38
  -2 -10  -1    5.60    0.36
   2 -10   1    5.22    0.41
   2  10  -1    5.26    0.33
   2  10  -1    4.87    0.35
  -2  10   1    5.12    0.39
  -2  10   1    5.52    0.35
   2 -10   1    5.04    0.39
  -2 -10  -1    5.05    0.40
   2 -10  -1    4.88    0.41
   2  10   1    5.36    0.34
  -2 -10   1    5.24    0.36
   2  10   1    5.26    0.30
   2 -10  -1    5.04    0.39
  -2  10  -1    4.76    0.35
  -2 -10   1    4.87    0.39
  -2  10  -1    5.47    0.39
   2  10   1    5.59    0.43
  -2  10  -1    5.33    0.37
   3 -10   1    6.21    0.44
   3  10  -1    6.43    0.37
   3 -10   1    6.24    0.44
   3 -10   1    5.33    0.40
   3  10  -1    5.97    0.39
   3  10  -1    5.67    0.45
  -3  10   1    5.64    0.41
  -3 -10  -1    6.18    0.43
  -3  10   1    5.99    0.38
  -3 -10  -1    6.30    0.37
   3  10   1    6.04    0.47
   3 -10  -1    6.13    0.45
  -3 -10   1    6.33    0.37
  -3  10  -1    5.94    0.40
   3  10   1    5.64    0.36
  -3  10  -1    6.51    0.41
  -3 -10   1    6.01    0.43
   3 -10  -1    5.88    0.37
   3 -10  -1    5.94    0.43
   3  10   1    5.79    0.32
  -3  10  -1    5.66    0.39
   4  10  -1    0.62    0.16
   4  10  -1    0.64    0.16
  -4 -10  -1    0.94    0.19
   4 -10   1    0.69    0.17
  -4  10   1    0.98    0.19
   4 -10   1    0.45    0.15
  -4 -10  -1    0.71    0.14
  -4  10   1    0.79    0.17
   4  10  -1    0.51    0.16
  -4  10  -1    0.69    0.18
   4  10   1    0.76    0.15
  -4 -10   1    0.58    0.14
   4  10   1    0.92    0.22
   4 -10  -1    0.63    0.19
  -4 -10   1    0.85    0.19
   4  10   1    0.75    0.16
   4 -10  -1    0.60    0.17
   4 -10  -1    0.58    0.15
   4 -10  -1    0.51    0.18
   5  10  -1   10.79    0.57
   5 -10   1    9.76    0.61
  -5  10   1   10.16    0.55
  -5  10   1    9.80    0.55
   5  10  -1   11.08    0.52
  -5 -10  -1   10.70    0.58
  -5 -10  -1   10.57    0.45
   5 -10   1   10.11    0.61
   5 -10   1    9.58    0.58
   5  10  -1   10.81    0.66
   5 -10   1   10.32    0.57
  -5  10  -1   10.10    0.57
   5 -10  -1   10.23    0.61
   5  10   1   11.05    0.55
   5 -10  -1    9.83    0.54
  -5  10  -1   10.04    0.52
   5 -10  -1   10.05    0.67
   5  10   1   10.58    0.65
  -5 -10   1    9.77    0.57
   5  10   1   11.06    0.48
  -5 -10   1   10.60    0.46
   6  10  -1    1.40    0.28
   6 -10   1    1.43    0.33
   6 -10   1    1.87    0.29
   6 -10   1    1.52    0.28
  -6 -10  -1    1.80    0.28
  -6  10   1    1.31    0.23
   6  10  -1    1.79    0.25
   6  10  -1    1.75    0.28
  -6 -10  -1    1.91    0.19
   6  10   1    1.71    0.27
  -6 -10   1    1.92    0.19
   6 -10  -1    1.81    0.30
   6 -10  -1    1.56    0.26
   6 -10  -1    1.42    0.26
   6 -10  -1    1.31    0.26
  -6 -10   1    1.95    0.30
   6 -10  -1    2.10    0.30
  -6  10  -1    1.49    0.30
  -6  10  -1    1.65    0.26
   6  10   1    1.82    0.24
   6  10   1    1.17    0.27
   7  10  -1   -0.16    0.10
   7  10  -1    0.03    0.17
  -7 -10  -1   -0.07    0.09
   7 -10   1    0.04    0.10
   7 -10   1    0.09    0.11
  -7 -10  -1    0.13    0.07
  -7  10   1   -0.09    0.12
   7 -10   1    0.28    0.11
   7  10  -1    0.02    0.09
  -7 -10  -1   -0.17    0.08
   7 -10   1    0.21    0.14
   7 -10   1    0.05    0.12
  -7  10  -1   -0.23    0.19
   7  10   1    0.17    0.14
  -7 -10   1   -0.09    0.12
   7  10   1   -0.08    0.08
   7 -10  -1    0.18    0.16
   7 -10  -1   -0.02    0.10
   7  10   1   -0.03    0.09
   7 -10  -1   -0.01    0.10
   7 -10  -1   -0.12    0.09
   7 -10  -1    0.03    0.10
  -7 -10   1    0.13    0.07
   8 -10   1    2.21    0.47
   8 -10   1    1.77    0.31
   8 -10   1    1.65    0.28
   8  10  -1    1.24    0.28
   8  10  -1    1.55    0.26
   8 -10   1    1.88    0.32
   8  10  -1    1.89    0.31
  -8 -10  -1    1.37    0.24
  -8  10   1    1.53    0.27
   8 -10   1    1.73    0.31
   8  10   1    2.27    0.28
   8  10   1    2.05    0.38
   8 -10  -1    1.57    0.28
   8 -10  -1    1.63    0.29
  -8 -10   1    1.73    0.30
   8 -10  -1    1.64    0.29
   8 -10  -1    2.37    0.36
   8  10   1    1.84    0.30
   9  10  -1    6.33    0.60
   9 -10   1    6.01    0.50
   9  10  -1    5.34    0.46
   9 -10   1    6.67    0.56
   9  10  -1    5.80    0.51
   9 -10   1    6.25    0.54
   9 -10   1    6.16    0.53
   9  10   1    6.33    0.45
   9  10   1    6.46    0.50
   9 -10  -1    5.69    0.49
   9  10   1    5.04    0.56
   9 -10  -1    6.20    0.56
   9 -10  -1    5.44    0.48
   9 -10  -1    5.46    0.49
  10 -10   1    7.59    0.62
  10  10  -1    7.25    0.52
  10 -10   1    7.11    0.60
  10  10  -1    8.10    0.67
  10 -10   1    6.98    0.57
  10  10  -1    6.90    0.56
  10 -10   1    7.74    0.56
  10  10   1    6.67    0.54
  10 -10  -1    7.01    0.60
  10  10   1    7.25    0.50
  10 -10  -1    6.93    0.57
  10 -10  -1    6.88    0.57
  10  10   1    7.56    0.67
  10 -10  -1    8.09    0.57
  11  10  -1    0.16    0.19
  11 -10   1    0.51    0.20
  11  10  -1    0.54    0.19
  11 -10   1    0.58    0.25
  11  10  -1    0.62    0.24
  11 -10   1    0.59    0.22
  11 -10   1    0.61    0.36
  11  10   1    0.13    0.18
  11 -10  -1    0.26    0.17
  11  10   1    0.34    0.22
  11 -10  -1    0.24    0.19
  11 -10  -1    0.01    0.17
  11  10   1    0.16    0.15
  12  10  -1   -0.01    0.15
  12 -10   1    0.05    0.16
  12  10  -1   -0.09    0.15
  12 -10   1    0.11    0.15
  12 -10   1    0.03    0.17
  12 -10   1    0.15    0.19
  12  10  -1   -0.08    0.17
  12  10   1    0.11    0.30
  12 -10  -1    0.08    0.17
  12  10   1    0.21    0.15
  12  10   1   -0.26    0.16
  12 -10  -1    0.20    0.22
  12 -10  -1    0.17    0.17
  13  10  -1    0.41    0.26
  13 -10   1    0.93    0.29
  13 -10   1    0.69    0.27
  13 -10   1    0.93    0.29
  13  10  -1    0.73    0.24
  13 -10   1    1.36    0.36
  13  10  -1    0.85    0.29
  13  10   1    0.72    0.26
  13 -10  -1    0.58    0.28
  13 -10  -1    0.74    0.27
  13 -10  -1    0.92    0.30
  13  10   1    0.85    0.30
  13 -10  -1    0.63    0.27
  13  10   1    0.60    0.30
  14 -10   1    0.48    0.23
  14 -10   1    0.51    0.23
  14  10  -1   -0.09    0.22
  14 -10   1    0.36    0.24
  14  10  -1    0.20    0.29
  14  10  -1    0.28    0.24
  14 -10   1    0.30    0.31
  14 -10  -1    0.04    0.24
  14  10   1    0.56    0.21
  14  10   1   -0.05    0.26
  14 -10  -1    0.20    0.21
  14 -10  -1    0.57    0.28
  14 -10  -1   -0.21    0.15
  15 -10   1    0.82    0.28
  15 -10   1    0.03    0.29
  15  10  -1    0.86    0.36
  15 -10   1    0.65    0.27
  15  10  -1    0.25    0.28
  15  10  -1    0.75    0.29
  15 -10  -1    0.16    0.33
  15 -10  -1    0.33    0.31
  15  10   1    0.46    0.30
  15  10   1    0.35    0.38
  15  10   1    0.35    0.25
  15 -10  -1    1.11    0.34
   0  11   1    0.15    0.09
   0 -11  -1    0.11    0.10
   0  11   1    0.04    0.08
   0 -11   1   -0.03    0.09
   0  11  -1   -0.08    0.08
   0  11   1   -0.05    0.09
   0 -11  -1    0.03    0.09
   0 -11   1    0.02    0.09
   0  11  -1    0.04    0.08
   0  11  -1   -0.02    0.09
  -1 -11  -1   45.37    1.34
   1  11  -1   44.26    1.30
  -1 -11  -1   43.52    1.40
  -1  11   1   44.45    1.26
  -1  11   1   43.21    1.40
   1 -11   1   44.95    1.38
  -1  11   1   43.88    1.22
   1 -11   1   44.96    1.42
   1  11  -1   44.76    1.43
   1  11  -1   43.95    1.23
   1  11   1   44.57    1.43
   1  11   1   44.45    1.18
  -1 -11   1   46.82    1.44
  -1  11  -1   44.31    1.30
   1 -11  -1   43.88    1.37
  -1 -11   1   43.60    1.32
   1  11   1   43.76    1.25
  -1  11  -1   43.78    1.26
  -1  11  -1   44.08    1.39
   1 -11  -1   46.00    1.43
   2 -11   1    4.77    0.40
  -2 -11  -1    4.12    0.41
  -2  11   1    4.48    0.34
  -2 -11  -1    4.79    0.36
   2  11  -1    4.55    0.33
   2  11  -1    4.70    0.36
   2  11  -1    5.02    0.43
  -2  11   1    4.04    0.39
  -2  11   1    4.75    0.34
   2 -11   1    4.31    0.41
  -2  11  -1    4.39    0.35
  -2  11  -1    4.47    0.38
   2  11   1    4.58    0.30
   2 -11  -1    4.75    0.40
  -2 -11   1    4.52    0.35
   2 -11  -1    4.22    0.41
  -2 -11   1    4.23    0.40
  -2  11  -1    4.58    0.36
   2  11   1    4.36    0.42
   2  11   1    3.90    0.32
   3 -11   1   17.82    0.80
  -3 -11  -1   17.63    0.78
  -3  11   1   16.88    0.76
  -3 -11  -1   17.06    0.68
   3 -11   1   15.65    0.76
  -3  11   1   17.09    0.69
   3  11  -1   16.46    0.64
   3  11  -1   16.75    0.71
   3  11  -1   16.50    0.80
   3 -11   1   14.87    0.98
   3  11   1   16.66    0.67
  -3 -11   1   16.64    0.77
   3  11   1   16.66    0.81
  -3  11  -1   16.62    0.71
   3  11   1   16.60    0.59
  -3  11  -1   16.58    0.69
  -3 -11   1   17.08    0.68
  -3  11  -1   16.19    0.72
   3 -11  -1   16.24    0.66
   3 -11  -1   17.65    0.80
   3 -11  -1   16.37    0.78
   4  11  -1    0.62    0.17
   4  11  -1    0.67    0.15
   4 -11   1    0.70    0.17
  -4  11   1    0.76    0.17
   4 -11   1    0.53    0.17
   4  11  -1    0.50    0.17
  -4 -11  -1    0.77    0.19
   4 -11   1    0.76    0.18
  -4  11   1    0.50    0.15
  -4 -11  -1    0.60    0.14
  -4 -11   1    0.88    0.20
   4  11   1    0.49    0.12
   4 -11  -1    0.95    0.18
   4  11   1    0.59    0.18
   4 -11  -1    0.82    0.22
   4 -11  -1    0.76    0.21
  -4  11  -1    0.80    0.26
  -4 -11   1    0.67    0.14
  -4  11  -1    0.80    0.18
   4  11   1    0.85    0.18
   5 -11   1   23.99    0.93
  -5  11   1   23.73    0.93
   5  11  -1   23.69    0.92
  -5 -11  -1   23.44    0.79
   5 -11   1   23.75    1.00
   5  11  -1   24.39    0.85
   5 -11   1   22.25    0.97
   5  11  -1   24.65    1.06
  -5 -11  -1   23.12    0.95
   5 -11   1   23.21    0.97
  -5  11   1   23.63    0.91
   5 -11  -1   22.79    0.89
   5 -11  -1   24.17    1.01
   5  11   1   24.03    1.05
  -5  11  -1   23.46    0.93
  -5 -11   1   24.26    0.80
  -5  11  -1   22.55    0.88
   5  11   1   24.14    0.80
  -5 -11   1   24.01    0.97
   5  11   1   24.74    0.90
   5 -11  -1   22.83    0.97
   6 -11   1   -0.08    0.08
  -6  11   1    0.06    0.11
   6  11  -1    0.06    0.12
   6 -11   1   -0.11    0.11
   6  11  -1    0.14    0.11
   6 -11   1    0.03    0.12
  -6 -11  -1    0.02    0.07
  -6 -11  -1    0.00    0.12
   6  11  -1   -0.09    0.12
   6 -11   1   -0.04    0.12
  -6 -11   1   -0.03    0.12
   6  11   1   -0.07    0.09
   6 -11  -1    0.09    0.13
   6 -11  -1    0.03    0.11
   6  11   1    0.15    0.13
  -6  11  -1    0.19    0.12
  -6 -11   1    0.08    0.08
   6  11   1    0.04    0.15
   6 -11  -1    0.04    0.10
   6 -11  -1   -0.03    0.10
  -6  11  -1    0.07    0.13
   7  11  -1   17.38    0.75
  -7  11   1   18.20    0.80
   7 -11   1   18.21    0.85
   7  11  -1   17.91    0.83
   7  11  -1   19.33    1.00
   7 -11   1   17.50    0.85
   7 -11   1   18.37    0.92
  -7 -11  -1   16.78    0.81
   7 -11   1   18.00    0.86
   7 -11  -1   19.10    0.95
   7  11   1   19.18    0.97
   7  11   1   17.69    0.71
   7  11   1   17.47    0.96
  -7 -11   1   17.62    0.58
   7 -11  -1   17.56    0.84
  -7 -11   1   17.64    0.84
   7 -11  -1   18.72    0.89
  -7  11  -1   18.43    0.88
   7 -11  -1   17.27    0.82
   8 -11   1    2.05    0.34
   8 -11   1    2.71    0.38
  -8 -11  -1    1.87    0.31
   8  11  -1    3.06    0.47
   8  11  -1    2.21    0.29
   8 -11   1    3.37    0.39
   8  11  -1    2.89    0.38
   8 -11   1    2.01    0.32
   8  11   1    2.85    0.44
   8 -11  -1    3.15    0.37
   8  11   1    2.51    0.34
   8 -11  -1    3.00    0.37
   8 -11  -1    2.44    0.38
  -8 -11   1    2.30    0.36
   8  11   1    2.46    0.29
   8 -11  -1    2.59    0.40
   9  11  -1   35.07    1.36
   9 -11   1   36.79    1.41
   9 -11   1   35.79    1.38
   9  11  -1   36.15    1.27
   9  11  -1   36.70    1.53
   9 -11   1   35.76    1.35
   9 -11   1   36.54    1.46
   9 -11  -1   39.51    1.40
   9  11   1   40.50    1.57
   9  11   1   35.10    1.25
   9 -11  -1   37.99    1.49
   9  11   1   36.51    1.34
   9 -11  -1   37.45    1.39
   9 -11  -1   35.61    1.36
  10  11  -1    0.32    0.19
  10 -11   1    0.15    0.17
  10 -11   1    0.44    0.19
  10 -11   1    0.38    0.19
  10  11  -1    0.26    0.21
  10 -11   1    0.19    0.17
  10  11  -1    0.62    0.23
  10  11   1    0.77    0.20
  10 -11  -1    0.06    0.16
  10 -11  -1    0.26    0.15
  10  11   1    0.25    0.19
  10  11   1    0.46    0.23
  10 -11  -1    0.39    0.21
  10 -11  -1    0.77    0.26
  11 -11   1   -0.06    0.11
  11 -11   1    0.24    0.20
  11 -11   1   -0.08    0.13
  11  11  -1    0.36    0.16
  11  11  -1    0.43    0.20
  11 -11   1    0.15    0.16
  11  11  -1    0.47    0.24
  11  11   1    0.27    0.15
  11  11   1    0.11    0.17
  11  11   1    0.25    0.23
  11 -11  -1    0.23    0.17
  11 -11  -1   -0.04    0.12
  11 -11  -1    0.25    0.24
  11 -11  -1    0.06    0.17
  12 -11   1    0.41    0.23
  12  11  -1    0.05    0.16
  12  11  -1    0.52    0.23
  12  11  -1    0.71    0.26
  12 -11   1    0.22    0.21
  12 -11   1   -0.13    0.17
  12 -11   1    0.17    0.19
  12  11   1    0.67    0.20
  12 -11  -1    0.45    0.24
  12  11   1    0.42    0.20
  12  11   1    0.50    0.23
  12 -11  -1    0.36    0.21
  12 -11  -1    0.20    0.20
  12 -11  -1    0.29    0.24
  13 -11   1    4.53    0.46
  13 -11   1    4.09    0.56
  13 -11   1    3.63    0.53
  13  11  -1    3.87    0.47
  13  11  -1    4.18    0.54
  13  11  -1    4.34    0.63
  13 -11   1    5.03    0.60
  13  11   1    4.42    0.64
  13 -11  -1    4.69    0.57
  13 -11  -1    3.83    0.56
  13 -11  -1    4.36    0.48
  13  11   1    4.28    0.55
  13  11   1    4.24    0.55
  13 -11  -1    4.71    0.59
  14 -11   1    0.53    0.24
  14 -11   1    0.15    0.25
  14 -11   1    0.63    0.31
  14 -11   1    0.46    0.24
  14  11  -1    0.88    0.37
  14  11  -1   -0.08    0.25
  14  11  -1    0.53    0.29
  14  11   1    0.46    0.27
  14  11   1    0.27    0.34
  14 -11  -1   -0.05    0.36
  14  11   1    0.12    0.33
  14 -11  -1    0.70    0.22
  14 -11  -1    0.17    0.25
  14 -11  -1    0.46    0.26
   0  12   1    1.35    0.26
   0  12   1    1.49    0.22
   0  12  -1    1.66    0.22
   0  12  -1    1.63    0.25
   0  12   1    1.37    0.19
   0 -12  -1    1.55    0.25
   0 -12  -1    2.10    0.30
   0 -12   1    1.26    0.24
   0  12  -1    1.07    0.21
   0 -12   1    1.46    0.26
  -1 -12  -1    2.28    0.29
  -1  12   1    2.01    0.24
  -1  12   1    1.69    0.29
   1  12  -1    1.86    0.24
  -1 -12  -1    2.15    0.31
   1 -12   1    2.11    0.32
   1 -12   1    1.33    0.42
  -1  12   1    1.79    0.25
   1  12  -1    1.91    0.26
   1  12  -1    2.09    0.33
  -1 -12   1    1.85    0.27
   1  12   1    1.90    0.24
  -1  12  -1    2.00    0.25
   1  12   1    2.02    0.22
  -1 -12   1    1.55    0.27
   1 -12  -1    1.50    0.29
  -1  12  -1    1.92    0.26
   1  12   1    2.14    0.32
   1 -12  -1    2.28    0.42
  -1  12  -1    1.44    0.26
  -2 -12  -1    0.52    0.15
   2  12  -1    0.12    0.12
  -2 -12  -1    0.44    0.16
   2 -12   1    0.40    0.17
   2  12  -1    0.12    0.09
  -2  12   1    0.24    0.12
  -2  12   1    0.24    0.10
   2 -12   1    0.15    0.14
  -2  12   1    0.24    0.13
   2  12  -1    0.12    0.12
  -2 -12   1    0.14    0.11
   2 -12  -1    0.24    0.15
  -2 -12   1    0.26    0.15
   2  12   1    0.06    0.10
   2  12   1    0.22    0.16
   2  12   1    0.45    0.13
  -2  12  -1    0.10    0.10
   2 -12  -1    0.46    0.18
  -2  12  -1   -0.03    0.10
  -2  12  -1    0.23    0.13
  -3  12   1    8.31    0.54
  -3 -12  -1    7.65    0.54
   3  12  -1    7.89    0.48
  -3  12   1    7.61    0.47
   3 -12   1    8.56    0.59
   3  12  -1    7.80    0.44
  -3 -12  -1    8.26    0.48
   3  12  -1    8.64    0.60
   3 -12   1    8.34    0.55
  -3 -12   1    7.94    0.55
  -3  12  -1    8.44    0.50
   3  12   1    7.63    0.46
   3 -12  -1    8.36    0.59
   3  12   1    7.79    0.41
   3  12   1    7.96    0.58
  -3  12  -1    8.11    0.50
   3 -12  -1    7.53    0.46
  -3 -12   1    7.92    0.48
   3 -12  -1    8.73    0.56
  -3  12  -1    7.91    0.52
   4  12  -1    8.53    0.63
  -4 -12  -1    7.89    0.56
  -4  12   1    7.45    0.52
   4 -12   1    8.08    0.51
   4  12  -1    8.25    0.51
  -4 -12  -1    7.97    0.46
   4 -12   1    8.37    0.59
   4 -12   1    8.30    0.57
   4  12  -1    8.02    0.46
  -4  12   1    8.24    0.50
   4  12   1    7.53    0.46
   4  12   1    7.79    0.59
   4 -12  -1    8.39    0.60
  -4 -12   1    8.34    0.47
   4 -12  -1    7.60    0.55
  -4  12  -1    8.36    0.52
   4  12   1    7.82    0.42
  -4 -12   1    7.74    0.57
  -4  12  -1    6.07    0.49
   4 -12  -1    7.57    0.48
   5 -12   1   30.06    1.20
   5  12  -1   29.87    1.09
   5  12  -1   30.12    1.00
  -5  12   1   25.99    1.23
   5 -12   1   30.26    1.10
  -5 -12  -1   29.67    1.14
  -5 -12  -1   29.71    0.96
  -5  12   1   28.64    1.10
   5  12  -1   30.05    1.24
   5 -12   1   30.89    1.18
  -5  12  -1   29.70    1.10
  -5  12  -1   27.92    1.05
   5  12   1   31.99    1.27
   5  12   1   29.66    0.94
  -5 -12   1   30.03    0.97
   5 -12  -1   28.24    1.40
   5 -12  -1   30.06    1.17
   5  12   1   29.36    1.04
  -5 -12   1   27.99    1.13
   6  12  -1    7.88    0.63
  -6 -12  -1    7.16    0.54
   6 -12   1    7.80    0.55
   6 -12   1    7.19    0.58
   6 -12   1    6.87    0.55
  -6  12   1    6.13    0.51
  -6 -12  -1    7.38    0.40
   6  12  -1    7.17    0.46
   6  12  -1    6.63    0.52
   6  12   1    7.06    0.43
  -6 -12   1    7.38    0.41
   6 -12  -1    7.29    0.53
   6  12   1    7.22    0.50
   6 -12  -1    7.44    0.60
  -6 -12   1    7.29    0.57
  -6  12  -1    6.37    0.48
  -6  12  -1    6.64    0.53
   6 -12  -1    7.16    0.52
   6 -12  -1    7.80    0.58
   6  12   1    6.98    0.75
   7 -12   1    0.26    0.18
   7 -12   1    0.16    0.17
  -7 -12  -1    0.44    0.12
   7 -12   1    0.36    0.17
  -7 -12  -1    0.67    0.20
   7  12  -1    0.26    0.15
   7  12  -1    0.29    0.16
   7 -12   1    0.65    0.24
   7  12  -1    0.18    0.19
  -7 -12   1    0.39    0.12
   7 -12  -1    0.41    0.18
  -7 -12   1    0.26    0.18
   7 -12  -1    0.32    0.20
   7  12   1    0.22    0.21
   7  12   1   -0.01    0.10
   7 -12  -1    0.18    0.16
   7  12   1    0.29    0.17
   7 -12  -1    0.13    0.16
   8 -12   1    3.88    0.46
   8 -12   1    3.74    0.44
   8  12  -1    4.07    0.48
   8  12  -1    3.24    0.40
   8  12  -1    3.62    0.52
   8 -12   1    3.94    0.45
   8 -12   1    3.71    0.43
  -8 -12   1    2.21    0.43
   8 -12  -1    3.78    0.43
   8 -12  -1    3.81    0.48
   8  12   1    3.73    0.41
   8 -12  -1    3.30    0.44
   8  12   1    3.59    0.51
   8 -12  -1    3.71    0.43
   8  12   1    3.22    0.34
   9 -12   1    3.79    0.43
   9  12  -1    3.23    0.51
   9 -12   1    3.24    0.42
   9  12  -1    2.66    0.39
   9 -12   1    3.11    0.42
   9 -12   1    3.51    0.43
   9  12  -1    2.73    0.33
   9 -12  -1    2.61    0.36
   9  12   1    3.05    0.47
   9 -12  -1    2.88    0.41
   9  12   1    2.60    0.38
   9 -12  -1    3.29    0.46
   9  12   1    3.34    0.39
   9 -12  -1    2.36    0.40
  10  12  -1    0.41    0.26
  10 -12   1    0.13    0.17
  10  12  -1    0.48    0.19
  10 -12   1   -0.14    0.19
  10 -12   1    0.27    0.18
  10  12  -1    0.48    0.20
  10  12   1    0.35    0.18
  10 -12  -1    0.37    0.20
  10 -12  -1    0.22    0.20
  10 -12  -1    0.20    0.21
  10  12   1    0.13    0.21
  10 -12  -1    0.33    0.31
  10  12   1    0.22    0.15
  11 -12   1    0.01    0.18
  11  12  -1    0.19    0.18
  11  12  -1    0.58    0.35
  11  12  -1    0.28    0.16
  11 -12   1    0.20    0.16
  11 -12   1    0.37    0.22
  11 -12   1    0.26    0.19
  11 -12  -1    0.44    0.22
  11  12   1    0.55    0.27
  11 -12  -1    0.77    0.26
  11 -12  -1    0.47    0.21
  11  12   1    0.34    0.18
  11 -12  -1    0.33    0.24
  11  12   1    0.29    0.22
  12 -12   1    0.33    0.23
  12  12  -1    0.44    0.25
  12 -12   1    0.46    0.25
  12  12  -1    0.42    0.26
  12  12  -1    0.15    0.22
  12 -12   1    0.35    0.23
  12 -12   1    0.72    0.24
  12 -12  -1    0.18    0.22
  12 -12  -1    0.45    0.22
  12 -12  -1    0.53    0.24
  12 -12  -1    0.05    0.18
  12  12   1    0.37    0.26
  12  12   1    0.07    0.18
  12  12   1    0.36    0.20
  13  12  -1    7.83    0.65
  13 -12   1    7.71    0.74
  13  12  -1    8.06    0.88
  13  12  -1    8.88    0.74
  13 -12   1    8.04    0.63
  13 -12   1    8.02    0.80
  13 -12   1    7.97    0.79
  13  12   1    8.14    0.69
  13 -12  -1    7.23    0.74
  13 -12  -1    6.94    0.68
  13 -12  -1    8.30    0.79
  13  12   1    8.70    0.88
  13 -12  -1    8.21    0.66
  14  12  -1    2.27    0.56
  14  12  -1    1.88    0.41
  14 -12   1    2.74    0.55
  14 -12   1    2.96    0.50
  14 -12   1    2.86    0.46
  14 -12   1    2.29    0.55
  14  12   1    3.28    0.62
  14  12   1    2.22    0.50
  14 -12  -1    2.22    0.42
  14 -12  -1    1.76    0.50
  14 -12  -1    2.88    0.57
  14 -12  -1    3.84    0.52
   0  13  -1    0.12    0.12
   0  13  -1   -0.04    0.09
   0 -13   1    0.01    0.10
   0  13   1   -0.10    0.09
   0  13   1    0.23    0.14
   0  13  -1    0.02    0.11
   0 -13  -1    0.08    0.13
   0 -13   1    0.17    0.13
   0 -13  -1    0.02    0.09
   0  13   1    0.05    0.08
   1  13  -1    2.52    0.26
  -1  13   1    1.49    0.29
   1 -13   1    2.29    0.32
   1 -13   1    1.78    0.28
  -1 -13  -1    2.28    0.35
  -1  13   1    2.21    0.26
  -1  13   1    2.34    0.24
  -1 -13  -1    2.82    0.33
   1  13  -1    2.22    0.29
  -1  13  -1    2.53    0.33
  -1 -13   1    2.73    0.36
  -1  13  -1    2.82    0.31
   1 -13  -1    2.24    0.34
   1  13   1    2.13    0.33
   1  13   1    2.13    0.22
  -1 -13   1    2.68    0.32
  -1  13  -1    2.41    0.26
   1 -13  -1    2.26    0.35
   1  13   1    2.23    0.27
   2 -13   1    5.95    0.49
   2  13  -1    6.27    0.53
  -2  13   1    5.56    0.48
   2  13  -1    5.97    0.39
  -2  13   1    6.51    0.44
  -2 -13  -1    6.21    0.50
  -2 -13  -1    6.74    0.47
  -2  13   1    6.23    0.40
   2 -13   1    6.65    0.53
   2  13  -1    6.57    0.45
  -2  13  -1    6.52    0.44
   2 -13  -1    6.34    0.53
   2 -13  -1    5.98    0.49
  -2  13  -1    6.51    0.45
  -2  13  -1    6.64    0.50
   2  13   1    5.57    0.41
  -2 -13   1    5.61    0.45
  -2 -13   1    6.42    0.52
   2  13   1    5.81    0.36
   2  13   1    6.40    0.55
  -3  13   1    1.01    0.19
  -3  13   1    1.22    0.27
  -3 -13  -1    0.80    0.22
   3 -13   1    1.12    0.28
   3  13  -1    0.56    0.19
   3 -13   1    1.18    0.27
   3  13  -1    1.02    0.22
   3  13  -1    1.13    0.20
  -3 -13  -1    1.11    0.23
  -3  13  -1    0.89    0.26
  -3 -13   1    1.07    0.21
   3 -13  -1    1.02    0.21
  -3 -13   1    1.03    0.28
   3  13   1    0.89    0.26
  -3  13  -1    0.84    0.21
  -3  13  -1    0.96    0.21
   3  13   1    0.95    0.18
   3 -13  -1    1.09    0.26
   3 -13  -1    1.22    0.27
   3  13   1    1.00    0.20
   4  13  -1    0.07    0.10
  -4  13   1    0.11    0.12
   4 -13   1   -0.18    0.08
   4 -13   1   -0.05    0.12
  -4 -13  -1   -0.02    0.11
  -4  13   1   -0.02    0.13
   4  13  -1    0.03    0.12
   4  13  -1   -0.04    0.11
   4 -13   1    0.19    0.14
  -4 -13  -1    0.11    0.14
  -4 -13   1   -0.05    0.10
   4  13   1    0.19    0.11
  -4  13  -1    0.17    0.14
   4 -13  -1    0.17    0.13
   4  13   1    0.09    0.17
  -4  13  -1    0.00    0.12
   4 -13  -1    0.28    0.17
   4  13   1    0.04    0.10
   4 -13  -1    0.08    0.10
  -4 -13   1   -0.05    0.10
  -5  13   1    0.34    0.16
   5 -13   1    0.29    0.16
  -5  13   1    0.26    0.15
   5  13  -1    0.25    0.15
   5 -13   1    0.40    0.20
   5  13  -1    0.02    0.14
   5 -13   1    0.16    0.14
  -5 -13  -1    0.16    0.16
  -5 -13  -1    0.18    0.12
   5  13  -1    0.52    0.14
   5 -13  -1    0.35    0.18
  -5  13  -1    0.46    0.17
  -5 -13   1    0.50    0.21
   5  13   1    0.59    0.14
   5  13   1    0.07    0.16
  -5 -13   1    0.03    0.12
   5 -13  -1    0.17    0.12
   5  13   1    0.39    0.14
  -5  13  -1    0.11    0.14
   5 -13  -1    0.04    0.14
  -6 -13  -1    2.53    0.25
   6 -13   1    2.92    0.39
  -6  13   1    2.79    0.40
   6  13  -1    2.47    0.39
   6 -13   1    2.21    0.30
   6 -13   1    2.65    0.37
  -6 -13  -1    2.77    0.37
   6  13  -1    2.84    0.35
   6  13  -1    3.07    0.28
   6 -13  -1    2.40    0.30
   6  13   1    1.88    0.36
  -6  13  -1    2.18    0.34
  -6 -13   1    2.55    0.26
   6  13   1    2.69    0.24
   6 -13  -1    2.92    0.38
   6 -13  -1    2.66    0.37
   6  13   1    2.54    0.31
   6 -13  -1    2.77    0.35
  -6 -13   1    3.02    0.39
   7  13  -1    6.97    0.47
  -7 -13  -1    6.71    0.39
   7 -13   1    8.46    0.67
   7 -13   1    8.57    0.61
   7 -13   1    7.68    0.61
   7 -13   1    7.31    0.56
  -7 -13  -1    6.30    0.87
   7  13  -1    7.18    0.67
   7  13  -1    7.19    0.56
   7  13   1    7.56    0.45
   7  13   1    8.24    0.68
   7 -13  -1    7.24    0.56
   7 -13  -1    8.57    0.58
  -7 -13   1    6.57    0.39
   7 -13  -1    7.07    0.59
   7 -13  -1    7.71    0.63
   7  13   1    7.50    0.53
  -7 -13   1    7.03    0.60
   8 -13   1    0.15    0.17
   8  13  -1    0.06    0.22
   8  13  -1    0.27    0.17
   8  13  -1    0.16    0.15
   8 -13   1    0.16    0.16
   8 -13   1    0.17    0.13
   8 -13   1   -0.10    0.13
   8 -13  -1   -0.21    0.13
   8  13   1    0.19    0.13
   8  13   1    0.08    0.17
   8 -13  -1    0.37    0.19
   8 -13  -1    0.36    0.16
   8 -13  -1    0.23    0.16
   8  13   1    0.37    0.20
   9 -13   1    0.02    0.16
   9  13  -1    0.23    0.19
   9 -13   1   -0.10    0.13
   9  13  -1    0.09    0.13
   9  13  -1   -0.17    0.14
   9 -13   1   -0.01    0.13
   9 -13   1    0.02    0.16
   9 -13  -1    0.11    0.16
   9 -13  -1   -0.28    0.14
   9  13   1    0.21    0.16
   9 -13  -1   -0.03    0.14
   9  13   1    0.01    0.19
   9 -13  -1    0.08    0.14
   9  13   1   -0.08    0.12
  10 -13   1    0.93    0.28
  10 -13   1    1.08    0.26
  10  13  -1    1.15    0.33
  10  13  -1    1.41    0.26
  10 -13   1    1.00    0.28
  10 -13   1    1.44    0.32
  10  13  -1    1.29    0.30
  10  13   1    1.63    0.37
  10 -13  -1    0.58    0.23
  10 -13  -1    1.23    0.29
  10  13   1    1.42    0.27
  10 -13  -1    0.76    0.26
  10 -13  -1    0.74    0.23
  10  13   1    1.44    0.32
  11  13  -1   -0.33    0.21
  11 -13   1    0.09    0.20
  11  13  -1   -0.15    0.17
  11  13  -1    0.23    0.19
  11 -13   1    0.49    0.22
  11 -13   1    0.12    0.18
  11 -13   1    0.30    0.23
  11 -13  -1    0.13    0.16
  11  13   1   -0.06    0.26
  11 -13  -1    0.42    0.24
  11 -13  -1   -0.12    0.15
  11  13   1   -0.02    0.17
  11 -13  -1    0.27    0.20
  11  13   1    0.27    0.20
  12  13  -1    0.32    0.24
  12 -13   1    0.23    0.22
  12 -13   1    0.10    0.22
  12  13  -1    0.80    0.35
  12  13  -1    0.16    0.21
  12 -13   1    0.21    0.21
  12 -13   1    0.54    0.26
  12 -13  -1    0.22    0.24
  12  13   1    0.42    0.31
  12 -13  -1   -0.14    0.22
  12 -13  -1    0.13    0.21
  12  13   1    0.50    0.22
  12 -13  -1    0.56    0.24
  13  13  -1   -0.16    0.25
  13 -13   1    0.29    0.21
  13 -13   1   -0.04    0.21
  13  13  -1   -0.20    0.18
  13 -13   1    0.35    0.24
  13 -13   1   -0.33    0.23
  13  13   1    0.02    0.22
  13 -13  -1    0.23    0.27
  13 -13  -1    0.17    0.21
  13 -13  -1    0.22    0.26
  13  13   1   -0.05    0.29
  13 -13  -1   -0.04    0.22
   0 -14   1    9.10    0.60
   0  14  -1    8.67    0.50
   0 -14  -1    8.94    0.59
   0  14   1    9.15    0.48
   0  14   1    8.95    0.63
   0 -14  -1    8.77    0.63
   0 -14   1    8.72    0.62
   0  14   1    8.74    0.51
   0  14  -1    6.93    0.89
   0  14  -1    9.00    0.55
  -1 -14  -1   11.81    0.71
  -1 -14  -1   11.24    0.65
   1 -14   1   11.88    0.69
   1  14  -1   11.25    0.55
   1 -14   1   12.52    0.75
  -1  14   1   12.70    0.74
  -1  14   1   12.16    0.56
  -1  14   1   12.25    0.61
   1  14  -1   11.60    0.62
   1  14  -1   11.43    0.72
   1 -14  -1   12.55    0.71
   1 -14  -1   12.00    0.73
   1  14   1   11.59    0.52
  -1  14  -1   10.82    0.91
  -1 -14   1   11.42    0.65
   1  14   1   11.36    0.59
   1  14   1   11.49    0.72
  -1 -14   1   10.60    0.69
  -1  14  -1   11.68    0.58
  -1  14  -1   11.30    0.69
   2 -14   1    2.26    0.37
   2  14  -1    2.84    0.28
  -2  14   1    2.35    0.37
  -2  14   1    2.42    0.30
   2  14  -1    2.49    0.39
  -2 -14  -1    2.49    0.37
   2 -14   1    2.50    0.39
   2  14  -1    2.67    0.34
  -2 -14  -1    2.13    0.31
   2  14   1    2.52    0.38
  -2  14  -1    2.93    0.33
  -2 -14   1    2.90    0.35
   2  14   1    2.20    0.29
  -2 -14   1    2.76    0.38
   2 -14  -1    2.55    0.40
   2  14   1    2.11    0.24
   2 -14  -1    2.07    0.36
  -2  14  -1    2.70    0.30
  -2  14  -1    2.58    0.39
  -3 -14  -1    4.22    0.39
   3 -14   1    3.89    0.46
  -3  14   1    3.60    0.43
   3 -14   1    4.19    0.45
  -3  14   1    3.99    0.55
   3  14  -1    3.82    0.46
   3  14  -1    4.04    0.47
   3  14  -1    4.29    0.34
  -3 -14  -1    4.26    0.45
   3 -14  -1    3.62    0.42
   3 -14  -1    4.01    0.35
  -3 -14   1    3.75    0.37
  -3 -14   1    3.58    0.43
   3 -14  -1    3.67    0.44
  -3  14  -1    3.58    0.42
   3  14   1    3.76    0.47
   3  14   1    3.55    0.29
   3  14   1    3.76    0.35
  -3  14  -1    3.69    0.35
  -3  14  -1    3.80    0.38
   4 -14   1    1.10    0.28
   4  14  -1    0.96    0.23
   4 -14   1    1.17    0.24
   4 -14   1    0.87    0.23
  -4 -14  -1    1.13    0.27
  -4  14   1    0.88    0.24
  -4  14   1    0.72    0.20
   4  14  -1    0.83    0.27
   4  14  -1    0.77    0.18
   4 -14  -1    0.82    0.25
  -4  14  -1    0.93    0.24
   4 -14  -1    1.15    0.27
  -4  14  -1    1.15    0.26
   4  14   1    1.36    0.20
   4 -14  -1    0.79    0.19
  -4 -14   1    0.93    0.28
   4  14   1    1.16    0.29
   4  14   1    1.03    0.21
  -4 -14   1    0.88    0.24
  -5 -14  -1    0.39    0.15
  -5 -14  -1    0.36    0.18
   5  14  -1    0.13    0.17
  -5  14   1    0.31    0.15
   5 -14   1    0.21    0.16
   5  14  -1    0.20    0.14
  -5  14   1    0.10    0.19
   5  14  -1    0.30    0.16
   5 -14   1    0.28    0.15
   5 -14   1    0.24    0.17
   5 -14  -1    0.48    0.20
  -5 -14   1    0.22    0.15
  -5 -14   1    0.37    0.19
  -5  14  -1    0.66    0.22
   5 -14  -1    0.10    0.17
   5  14   1    0.29    0.24
   5  14   1    0.19    0.12
   5 -14  -1    0.04    0.13
   5  14   1    0.30    0.12
   6  14  -1    1.67    0.26
  -6 -14  -1    1.84    0.34
   6  14  -1    1.92    0.38
   6 -14   1    1.47    0.31
   6  14  -1    1.42    0.28
   6 -14   1    1.77    0.31
   6 -14   1    1.54    0.30
  -6 -14  -1    1.91    0.27
   6 -14  -1    1.86    0.38
  -6  14  -1    1.86    0.30
   6  14   1    1.78    0.30
   6 -14  -1    1.48    0.30
   6 -14  -1    2.20    0.40
   6  14   1    2.01    0.40
  -6 -14   1    2.04    0.26
  -6 -14   1    2.16    0.40
   6  14   1    1.80    0.24
   6 -14  -1    1.35    0.27
   7 -14   1   12.20    0.81
   7  14  -1   12.63    0.64
   7 -14   1   11.76    0.77
   7 -14   1   11.30    0.70
  -7 -14  -1   11.47    0.52
   7  14  -1   11.52    0.70
   7 -14   1   12.06    0.74
   7  14  -1   11.80    0.86
   7 -14  -1   13.40    0.84
   7 -14  -1   11.26    0.70
   7  14   1   11.32    0.55
   7 -14  -1   12.17    0.78
   7 -14  -1   10.90    0.67
  -7 -14   1   11.44    0.53
   7  14   1   11.71    0.68
   7  14   1   11.75    0.85
   8  14  -1   -0.11    0.19
   8 -14   1    0.12    0.15
   8 -14   1    0.41    0.20
   8 -14   1    0.07    0.17
   8 -14   1    0.22    0.18
   8  14  -1    0.09    0.17
   8  14   1    0.26    0.20
   8 -14  -1    0.31    0.19
   8 -14  -1    0.23    0.20
   8  14   1    0.06    0.14
   8 -14  -1   -0.06    0.13
   9 -14   1   10.50    0.76
   9 -14   1    9.71    0.72
   9  14  -1    9.74    0.69
   9  14  -1    9.95    0.86
   9 -14   1    9.90    0.80
   9 -14   1   10.03    0.75
   9  14  -1   10.03    0.63
   9  14   1    9.59    0.58
   9  14   1    9.92    0.67
   9  14   1    9.58    0.83
   9 -14  -1    9.61    0.70
   9 -14  -1    9.09    1.12
   9 -14  -1   10.63    0.76
  10 -14   1    0.15    0.19
  10 -14   1    0.28    0.20
  10  14  -1    0.23    0.22
  10 -14   1    0.35    0.19
  10  14  -1    0.51    0.21
  10  14  -1    0.10    0.45
  10 -14   1   -0.01    0.19
  10 -14  -1   -0.06    0.18
  10 -14  -1    0.14    0.20
  10  14   1    0.55    0.26
  10  14   1    0.11    0.22
  10 -14  -1   -0.01    0.16
  10  14   1    0.84    0.32
  10 -14  -1    0.61    0.25
  11 -14   1    0.54    0.29
  11  14  -1    1.05    0.28
  11  14  -1    0.66    0.31
  11 -14   1    0.92    0.30
  11 -14   1    1.13    0.32
  11  14  -1    0.81    0.25
  11 -14   1    0.71    0.27
  11  14   1    1.03    0.37
  11 -14  -1    0.76    0.27
  11  14   1    0.99    0.29
  11 -14  -1    1.49    0.32
  11 -14  -1    1.26    0.33
  11 -14  -1    0.75    0.29
  12 -14   1    3.90    0.50
  12  14  -1    3.97    0.55
  12 -14   1    3.59    0.59
  12 -14   1    3.87    0.59
  12  14  -1    3.23    0.56
  12 -14  -1    4.85    0.63
  12  14   1    4.00    0.65
  12  14   1    3.60    0.53
  12 -14  -1    3.68    0.64
  12 -14  -1    4.11    0.55
  12 -14  -1    3.51    0.51
  13 -14   1    0.09    0.21
  13  14  -1    0.24    0.26
  13  14  -1    0.24    0.37
  13 -14   1    0.40    0.28
  13 -14   1    0.34    0.23
  13 -14   1    0.87    0.39
  13  14   1   -0.35    0.34
  13  14   1    0.27    0.33
  13 -14  -1    0.93    0.26
  13 -14  -1    0.25    0.27
  13 -14  -1    0.37    0.26
  13 -14  -1    0.43    0.31
   0  15  -1    0.11    0.11
   0  15   1   -0.03    0.16
   0 -15  -1   -0.16    0.11
   0  15  -1    0.10    0.15
   0 -15  -1    0.41    0.17
   0  15   1    0.04    0.10
   0  15  -1   -0.19    0.10
   0 -15   1    0.15    0.13
   0  15   1    0.02    0.12
   0 -15   1    0.02    0.13
   1  15  -1   10.09    0.59
  -1  15   1    9.16    0.68
  -1  15   1    9.07    0.83
   1 -15   1   10.39    0.75
  -1 -15  -1   10.23    0.65
   1  15  -1   10.85    0.57
   1 -15   1   10.00    0.66
   1  15  -1   10.48    0.72
  -1 -15  -1    9.80    0.69
  -1  15   1    9.97    0.54
  -1  15  -1   10.20    0.71
   1 -15  -1    9.37    0.69
  -1  15  -1    9.94    0.60
  -1  15  -1    8.73    0.83
  -1 -15   1    9.93    0.64
   1  15   1    9.58    0.50
   1  15   1    9.61    0.56
   1  15   1   10.37    0.73
   1 -15  -1   10.44    0.67
  -1 -15   1   10.28    0.71
  -2  15   1    2.06    0.31
   2  15  -1    3.26    0.35
   2  15  -1    3.13    0.34
   2  15  -1    2.80    0.44
   2 -15   1    2.80    0.44
  -2 -15  -1    3.13    0.43
  -2  15   1    2.34    0.41
   2 -15   1    2.96    0.44
  -2 -15  -1    2.83    0.36
  -2  15  -1    3.32    0.37
  -2  15  -1    2.86    0.35
   2 -15  -1    2.44    0.30
  -2  15  -1    2.39    0.37
   2  15   1    2.94    0.50
   2 -15  -1    3.22    0.46
  -2 -15   1    2.09    0.38
  -2 -15   1    3.25    0.39
   2  15   1    3.15    0.30
   2  15   1    3.24    0.35
   2 -15  -1    2.92    0.40
   3  15  -1    2.27    0.33
   3 -15   1    1.71    0.30
   3  15  -1    1.84    0.28
  -3 -15  -1    1.73    0.37
   3 -15   1    1.92    0.35
  -3 -15  -1    2.53    0.37
   3 -15   1    1.93    0.40
  -3  15   1    2.15    0.35
   3  15  -1    1.90    0.34
  -3  15   1    1.78    0.28
   3  15   1    2.01    0.38
  -3 -15   1    1.37    0.28
  -3 -15   1    2.23    0.38
   3  15   1    2.48    0.27
   3 -15  -1    2.20    0.31
   3  15   1    2.84    0.45
  -3  15  -1    1.85    0.35
   3 -15  -1    2.15    0.39
  -3  15  -1    2.44    0.34
   3 -15  -1    2.29    0.37
   4 -15   1    0.05    0.13
  -4  15   1    0.35    0.16
  -4  15   1    0.10    0.20
   4 -15   1    0.06    0.14
   4  15  -1    0.07    0.14
  -4 -15  -1    0.03    0.13
   4 -15   1   -0.20    0.12
  -4 -15  -1    0.09    0.18
   4  15  -1   -0.07    0.15
   4  15  -1    0.04    0.13
   4  15   1   -0.09    0.10
  -4 -15   1   -0.13    0.12
   4 -15  -1    0.06    0.12
   4 -15  -1    0.11    0.16
   4 -15  -1    0.24    0.17
  -4 -15   1   -0.04    0.15
  -4  15  -1   -0.05    0.12
   4  15   1    0.25    0.16
   5  15  -1    1.74    0.32
   5  15  -1    2.45    0.28
  -5 -15  -1    1.64    0.26
   5  15  -1    1.23    0.53
   5 -15   1    1.43    0.31
  -5  15   1    1.21    0.26
  -5 -15  -1    1.94    0.45
   5 -15   1    1.36    0.27
   5 -15   1    1.58    0.36
   5  15   1    1.46    0.21
  -5  15  -1    2.29    0.32
   5  15   1    1.83    0.30
   5  15   1    1.69    0.39
   5 -15  -1    1.44    0.25
  -5 -15   1    1.57    0.32
   5 -15  -1    1.39    0.30
   5 -15  -1    1.49    0.32
  -5 -15   1    1.60    0.27
   6  15  -1    1.68    0.31
   6 -15   1    1.56    0.34
   6 -15   1    2.17    0.42
   6  15  -1    1.51    0.32
   6 -15   1    1.69    0.39
   6  15  -1    2.24    0.38
   6  15   1    1.39    0.27
   6 -15  -1    1.58    0.35
   6  15   1    1.78    0.37
   6 -15  -1    2.37    0.33
   6 -15  -1    1.83    0.33
   6  15   1    1.79    0.26
  -6  15  -1    2.28    0.36
   6 -15  -1    1.96    0.44
  -6 -15   1    1.64    0.44
   7  15  -1    6.45    0.47
   7 -15   1    6.50    0.56
   7  15  -1    5.99    0.53
   7  15  -1    5.37    0.65
   7 -15   1    5.93    0.55
   7 -15   1    5.83    0.63
  -7 -15  -1    5.46    0.40
   7 -15   1    5.86    0.59
   7 -15  -1    5.26    0.52
   7 -15  -1    6.59    0.54
   7  15   1    5.19    0.47
  -7 -15   1    6.76    0.43
   7 -15  -1    6.42    0.62
   7  15   1    5.66    0.42
   7 -15  -1    5.51    0.61
   7  15   1    7.25    0.69
   8 -15   1    0.28    0.19
   8 -15   1    0.09    0.17
   8 -15   1   -0.13    0.14
   8  15  -1   -0.10    0.14
   8 -15   1   -0.04    0.16
   8  15  -1   -0.17    0.16
   8  15  -1    0.25    0.25
   8 -15  -1   -0.05    0.16
   8 -15  -1    0.03    0.16
   8  15   1    0.23    0.22
   8  15   1    0.16    0.14
   8 -15  -1    0.22    0.19
   9 -15   1    3.07    0.51
   9  15  -1    2.38    0.47
   9 -15   1    2.62    0.43
   9 -15   1    2.13    0.41
   9  15  -1    2.73    0.50
   9 -15   1    3.39    0.50
   9  15  -1    2.93    0.40
   9 -15  -1    2.42    0.40
   9 -15  -1    2.51    0.45
   9  15   1    3.19    0.44
   9 -15  -1    2.01    0.35
   9  15   1    3.29    0.85
   9 -15  -1    2.32    0.41
  10 -15   1    1.61    0.36
  10  15  -1    1.84    0.46
  10 -15   1    1.33    0.31
  10 -15   1    1.14    0.32
  10  15  -1    1.94    0.36
  10 -15   1    1.15    0.33
  10  15   1    1.85    0.38
  10 -15  -1    1.75    0.37
  10  15   1    0.92    0.34
  10 -15  -1    1.59    0.32
  10 -15  -1    1.75    0.41
  10 -15  -1    1.36    0.30
  11  15  -1    0.23    0.25
  11  15  -1    0.41    0.27
  11 -15   1    0.05    0.25
  11 -15   1    0.09    0.23
  11 -15   1    0.25    0.23
  11 -15   1    0.02    0.18
  11 -15  -1    0.21    0.26
  11  15   1    0.42    0.25
  11  15   1    0.65    0.36
  11 -15  -1   -0.06    0.18
  11 -15  -1   -0.24    0.21
  11 -15  -1    0.03    0.21
  12 -15   1    2.20    0.39
  12  15  -1    2.87    0.69
  12 -15   1    1.71    0.37
  12 -15   1    1.62    0.39
  12 -15   1    2.29    0.40
  12  15   1    3.13    0.85
  12 -15  -1    1.56    0.37
  12  15   1    2.16    0.42
  12 -15  -1    1.71    0.42
  12 -15  -1    1.37    0.33
  12 -15  -1    1.42    0.31
   0 -16  -1    3.98    0.44
   0 -16   1    3.89    0.43
   0 -16   1    2.56    0.68
   0  16   1    3.44    0.53
   0  16  -1    3.13    0.48
   0  16  -1    2.74    0.37
   0  16   1    3.33    0.31
   0  16  -1    3.38    0.35
   0  16   1    3.00    0.36
   0 -16  -1    3.84    0.49
  -1  16   1    1.90    0.30
  -1 -16  -1    1.57    0.30
   1  16  -1    1.92    0.30
   1  16  -1    1.59    0.38
   1 -16   1    1.54    0.33
  -1 -16  -1    1.53    0.35
  -1  16   1    1.74    0.35
   1  16  -1    1.78    0.34
   1 -16   1    1.83    0.35
   1 -16  -1    1.88    0.34
   1  16   1    1.86    0.27
   1  16   1    1.48    0.26
  -1  16  -1    2.01    0.33
  -1 -16   1    1.64    0.32
  -1 -16   1    1.72    0.32
  -1  16  -1    1.17    0.31
   1  16   1    1.56    0.31
   1 -16  -1    1.89    0.42
  -1  16  -1    1.61    0.28
   2 -16   1    2.82    0.44
  -2  16   1    2.75    0.33
   2  16  -1    2.20    0.39
  -2 -16  -1    1.70    0.30
  -2  16   1    2.72    0.47
   2  16  -1    2.14    0.34
   2  16  -1    2.34    0.35
  -2 -16  -1    2.58    0.40
   2 -16   1    2.26    0.39
  -2 -16   1    2.48    0.42
   2 -16  -1    2.69    0.42
   2 -16  -1    2.50    0.28
   2 -16  -1    2.46    0.38
  -2 -16   1    1.73    0.30
  -2  16  -1    2.53    0.55
   2  16   1    2.41    0.34
   2  16   1    1.85    0.25
  -2  16  -1    2.66    0.32
   2  16   1    1.97    0.33
  -2  16  -1    2.54    0.35
   3  16  -1    0.05    0.14
   3  16  -1   -0.27    0.18
   3 -16   1    0.04    0.15
  -3 -16  -1   -0.16    0.18
   3 -16   1    0.16    0.14
   3  16  -1    0.03    0.13
   3 -16   1    0.10    0.18
  -3  16   1    0.14    0.15
  -3 -16  -1    0.10    0.13
   3 -16  -1    0.09    0.12
  -3 -16   1    0.06    0.18
   3  16   1    0.32    0.22
  -3 -16   1   -0.14    0.10
   3 -16  -1    0.14    0.17
  -3  16  -1    0.20    0.16
   3  16   1    0.27    0.12
   3 -16  -1    0.21    0.17
   3  16   1   -0.10    0.13
   4 -16   1   -0.23    0.15
   4  16  -1    0.02    0.15
   4 -16   1   -0.08    0.16
   4  16  -1    0.26    0.21
   4  16  -1   -0.17    0.21
  -4 -16  -1    0.45    0.18
   4 -16   1   -0.06    0.13
  -4  16   1    0.02    0.12
  -4 -16  -1   -0.03    0.17
  -4 -16   1    0.37    0.19
   4  16   1   -0.18    0.17
   4 -16  -1    0.01    0.13
   4  16   1    0.23    0.15
   4 -16  -1    0.16    0.18
   4 -16  -1    0.16    0.18
   4  16   1    0.13    0.12
  -4  16  -1    0.19    0.16
  -4 -16   1    0.07    0.13
   5  16  -1    0.77    0.22
   5  16  -1    1.09    0.21
  -5 -16  -1    0.72    0.20
   5 -16   1    1.11    0.31
  -5  16   1    0.95    0.22
   5  16  -1    1.29    0.34
   5 -16   1    0.73    0.21
   5 -16   1    0.89    0.26
   5 -16  -1    1.42    0.33
  -5 -16   1    1.26    0.31
  -5 -16   1    0.93    0.21
   5  16   1    0.48    0.20
   5 -16  -1    1.48    0.33
   5  16   1    1.04    0.18
  -5  16  -1    0.82    0.25
   5 -16  -1    0.71    0.20
   5  16   1    0.52    0.29
   6 -16   1    7.55    0.65
   6  16  -1    5.14    0.65
   6  16  -1    5.03    0.43
   6  16  -1    5.77    0.52
   6 -16   1    5.73    0.52
  -6 -16  -1    5.27    0.44
   6 -16   1    6.60    0.63
   6  16   1    6.07    0.50
   6  16   1    5.78    0.40
  -6  16  -1    5.57    0.52
   6 -16  -1    6.97    0.56
  -6 -16   1    6.54    0.48
   6 -16  -1    6.64    0.67
   6  16   1    5.90    0.67
   6 -16  -1    5.38    0.50
   6 -16  -1    6.84    0.63
   7 -16   1    1.24    0.38
   7  16  -1    1.55    0.30
   7 -16   1    1.88    0.41
   7 -16   1    1.89    0.45
   7 -16   1    2.14    0.40
   7  16  -1    1.86    0.35
   7  16  -1    1.44    0.39
  -7 -16  -1    2.39    0.40
   7 -16  -1    1.74    0.39
   7 -16  -1    1.91    0.34
   7  16   1    1.62    0.41
   7 -16  -1    1.79    0.38
   7  16   1    1.36    0.30
  -7 -16   1    1.83    0.29
   7 -16  -1    1.34    0.32
   8 -16   1    1.08    0.33
   8  16  -1    1.30    0.28
   8  16  -1    0.91    0.35
   8 -16   1    1.35    0.31
   8 -16   1    1.49    0.35
   8 -16   1    1.61    0.34
   8  16   1    1.42    0.30
   8 -16  -1    1.49    0.37
   8 -16  -1    0.70    0.26
   8 -16  -1    1.07    0.29
   8  16   1    1.42    0.43
   8 -16  -1    1.43    0.33
   9 -16   1    0.17    0.20
   9  16  -1   -0.17    0.29
   9  16  -1    0.46    0.20
   9 -16   1    0.42    0.29
   9 -16   1    0.51    0.21
   9 -16   1    0.32    0.24
   9 -16  -1    0.47    0.22
   9  16   1    0.60    0.25
   9 -16  -1    0.30    0.21
   9 -16  -1    0.29    0.23
   9  16   1    0.57    0.32
   9 -16  -1    0.02    0.20
  10 -16   1    1.99    0.40
  10 -16   1    1.47    0.43
  10  16  -1    1.56    0.48
  10 -16   1    1.38    0.36
  10 -16   1    1.35    0.38
  10  16  -1    1.89    0.35
  10 -16  -1    1.86    0.39
  10  16   1    1.52    0.35
  10  16   1    1.90    0.48
  10 -16  -1    1.50    0.39
  10 -16  -1    1.45    0.37
  10 -16  -1    1.19    0.33
  11 -16   1    4.83    0.61
  11 -16   1    4.36    0.57
  11 -16   1    4.16    0.58
  11  16  -1    4.69    0.59
  11  16  -1    5.58    0.83
  11 -16   1    4.50    0.68
  11 -16  -1    4.63    0.59
  11 -16  -1    4.76    0.75
  11 -16  -1    4.37    0.76
  11  16   1    4.62    0.58
  11 -16  -1    3.81    0.56
  11  16   1    3.27    0.61
   0 -17   1    0.20    0.15
   0 -17   1   -0.11    0.18
   0 -17  -1   -0.05    0.13
   0  17   1    0.31    0.23
   0 -17  -1    0.23    0.32
   0  17  -1   -0.05    0.13
   0  17   1   -0.04    0.13
   0  17  -1    0.01    0.13
   0  17  -1    0.33    0.30
  -1  17   1    8.89    0.57
  -1 -17  -1    8.48    0.64
   1  17  -1    8.38    0.73
   1 -17   1    9.93    0.71
   1  17  -1    8.85    0.51
   1  17  -1    8.87    0.59
  -1  17   1    8.70    0.77
  -1 -17  -1    8.81    0.70
   1 -17   1    7.25    0.67
   1 -17  -1   10.23    0.76
  -1 -17   1    9.02    0.65
   1  17   1   10.28    0.76
   1 -17  -1    8.92    0.51
   1  17   1    9.72    0.58
   1 -17  -1    9.17    0.69
  -1  17  -1    8.82    0.59
  -1  17  -1    9.42    0.56
   1  17   1    9.53    0.50
  -1 -17   1    9.51    0.72
   2  17  -1    3.45    0.38
  -2 -17  -1    4.54    0.58
  -2  17   1    3.93    0.41
   2 -17   1    4.27    0.57
   2 -17   1    3.41    0.63
   2  17  -1    4.34    0.44
   2 -17   1    4.05    0.41
  -2 -17  -1    4.00    0.46
   2  17  -1    4.17    0.58
   2  17   1    2.91    0.50
   2  17   1    3.87    0.37
   2  17   1    4.56    0.43
   2 -17  -1    3.77    0.40
  -2 -17   1    3.89    0.45
  -2 -17   1    3.89    0.54
  -2  17  -1    3.53    0.41
   2 -17  -1    4.88    0.57
   2 -17  -1    4.17    0.70
   3 -17   1   29.49    1.13
  -3 -17  -1   27.51    1.32
   3 -17   1   28.87    1.37
   3 -17   1   28.72    1.30
  -3  17   1   27.82    1.10
   3  17  -1   27.72    1.13
   3  17  -1   28.67    1.02
   3  17  -1   29.20    1.39
  -3 -17  -1   28.70    1.18
   3 -17  -1   29.75    1.33
   3  17   1   27.91    0.93
  -3  17  -1   29.57    1.17
  -3 -17   1   28.18    1.33
   3  17   1   28.28    1.63
   3 -17  -1   27.54    1.06
  -3 -17   1   28.33    1.18
   3 -17  -1   28.51    1.36
   3  17   1   27.71    1.07
  -4  17   1    4.63    0.43
   4 -17   1    5.96    0.48
   4 -17   1    5.44    0.58
   4  17  -1    4.03    0.37
  -4 -17  -1    5.10    0.47
   4  17  -1    4.67    0.45
   4 -17   1    4.48    0.53
   4  17  -1    5.78    0.63
  -4 -17   1    4.76    0.46
   4  17   1    4.39    0.61
   4 -17  -1    4.93    0.55
   4 -17  -1    4.57    0.56
  -4  17  -1    5.41    0.50
   4 -17  -1    5.00    0.43
  -4 -17   1    4.62    0.59
   4  17   1    4.83    0.36
   4  17   1    4.58    0.43
   5  17  -1    8.23    0.80
   5 -17   1    8.57    0.70
   5  17  -1    7.69    0.57
  -5 -17  -1    7.50    0.56
   5  17  -1    8.00    0.50
   5 -17   1    8.23    0.60
   5 -17   1    7.75    0.72
  -5  17  -1    8.55    0.61
   5 -17  -1    8.09    0.57
   5 -17  -1    9.30    0.77
   5  17   1    8.18    0.57
  -5 -17   1    8.00    0.58
   5  17   1    7.73    0.75
   5 -17  -1    8.61    0.71
   6  17  -1    3.72    0.61
   6  17  -1    4.23    0.43
   6 -17   1    3.91    0.52
   6 -17   1    4.33    0.59
   6  17  -1    4.29    0.46
  -6 -17  -1    4.64    0.46
   6 -17   1    4.78    0.61
   6  17   1    4.22    0.44
  -6 -17   1    3.74    0.43
   6 -17  -1    3.87    0.63
   6 -17  -1    4.33    0.55
   6 -17  -1    5.10    0.48
   6 -17  -1    4.82    0.48
   7 -17   1    1.39    0.35
   7  17  -1    1.21    0.41
   7 -17   1    1.08    0.32
   7 -17   1    1.04    0.26
   7 -17   1    1.14    0.29
   7  17  -1    0.32    0.36
   7 -17  -1    1.32    0.29
   7 -17  -1    1.30    0.35
   7  17   1    1.23    0.36
   7  17   1    1.64    0.29
   7 -17  -1    1.13    0.27
   7 -17  -1    1.16    0.34
   8  17  -1   -0.19    0.18
   8  17  -1    0.34    0.52
   8 -17   1   -0.11    0.17
   8 -17   1    0.51    0.26
   8 -17   1   -0.32    0.16
   8 -17   1    0.54    0.24
   8 -17  -1   -0.14    0.19
   8  17   1    0.69    0.33
   8 -17  -1    0.06    0.19
   8 -17  -1    0.11    0.25
   8 -17  -1   -0.21    0.16
   8  17   1    0.09    0.19
   9  17  -1   15.15    1.16
   9  17  -1   16.21    0.92
   9 -17   1   16.30    0.94
   9 -17   1   17.15    1.13
   9 -17   1   16.39    0.96
   9 -17   1   16.36    1.40
   9  17   1   14.45    0.86
   9 -17  -1   16.53    1.10
   9 -17  -1   16.00    0.93
   9 -17  -1   19.23    1.72
   9 -17  -1   16.74    0.95
   9  17   1   16.83    1.20
  10 -17   1    0.86    0.35
  10 -17   1    0.29    0.27
  10 -17   1    0.43    0.29
  10 -17   1    0.03    0.24
  10  17  -1    1.07    0.42
  10  17  -1    0.83    0.34
  10 -17  -1    0.79    0.50
  10  17   1    0.10    0.36
  10 -17  -1    0.51    0.36
  10 -17  -1    0.49    0.32
   0 -18  -1    0.77    0.17
   0 -18  -1    0.82    0.24
   0  18   1    0.43    0.20
   0 -18   1    0.68    0.24
   0 -18  -1    0.55    0.27
   0 -18   1    0.35    0.23
   0  18  -1    0.91    0.20
   0  18  -1    0.32    0.16
  -1 -18  -1   -0.13    0.23
   1 -18   1    0.51    0.22
  -1 -18  -1    0.43    0.21
   1  18  -1    0.46    0.18
   1 -18   1    0.59    0.25
  -1  18   1    0.36    0.18
   1  18  -1    0.58    0.19
   1 -18  -1    0.93    0.29
  -1  18  -1    0.69    0.21
  -1 -18   1    0.35    0.26
  -1 -18   1    0.14    0.19
   1 -18  -1    0.62    0.21
   1 -18  -1    0.32    0.16
   1  18   1    0.31    0.40
   1  18   1    0.44    0.21
   2 -18   1    9.82    0.73
   2  18  -1    9.38    0.54
   2 -18   1    8.67    0.57
   2 -18   1    8.71    0.78
  -2 -18  -1    8.44    0.79
   2  18  -1    8.96    0.61
  -2  18   1    9.25    0.59
   2 -18  -1    9.58    0.80
  -2 -18   1    8.07    0.75
   2 -18  -1    9.30    0.56
   2 -18  -1    8.39    0.70
   2  18   1    8.70    0.99
   2  18   1    8.87    0.57
  -2  18  -1    8.87    0.62
  -3  18   1    0.67    0.19
  -3 -18  -1    0.20    0.17
   3  18  -1   -0.01    0.48
   3  18  -1    0.92    0.22
   3 -18   1    0.60    0.21
   3 -18   1    0.27    0.22
   3 -18   1    0.40    0.25
   3  18  -1    0.06    0.18
   3  18   1    1.08    0.34
  -3 -18   1   -0.05    0.17
   3 -18  -1    0.85    0.31
   3 -18  -1    0.30    0.19
   3  18   1    0.36    0.19
   3 -18  -1    0.51    0.26
  -3  18  -1    0.16    0.18
   4 -18   1    4.62    0.53
  -4  18   1    4.52    0.45
   4  18  -1    3.60    0.43
   4  18  -1    2.99    0.49
  -4 -18  -1    4.52    0.46
   4 -18   1    5.17    0.61
   4 -18   1    5.07    0.45
   4  18  -1    4.20    0.47
   4  18   1    5.44    0.66
   4 -18  -1    5.24    0.44
   4  18   1    4.29    0.43
   4 -18  -1    4.94    0.55
   4 -18  -1    5.04    0.61
  -4  18  -1    4.15    0.59
  -4 -18   1    5.75    0.50
  -5 -18  -1    2.81    0.42
   5 -18   1    3.76    0.59
   5 -18   1    3.19    0.52
   5  18  -1    3.06    0.58
   5  18  -1    3.49    0.43
   5 -18   1    3.48    0.46
  -5  18  -1    3.48    0.44
   5  18   1    3.20    0.42
   5 -18  -1    3.52    0.50
   5 -18  -1    3.02    0.93
   5 -18  -1    2.82    0.42
  -5 -18   1    3.39    0.46
   5  18   1    3.62    0.62
   5 -18  -1    2.50    0.42
   6 -18   1    3.86    0.52
   6 -18   1    3.51    0.54
  -6 -18  -1    3.94    0.49
   6 -18   1    3.50    0.41
   6 -18   1    3.76    0.46
   6  18  -1    3.91    0.49
   6  18  -1    3.47    0.59
   6 -18  -1    3.04    0.44
   6  18   1    3.72    0.44
   6  18   1    3.76    0.63
   6 -18  -1    3.97    0.44
   6 -18  -1    4.29    0.59
  -6 -18   1    4.15    0.48
   6 -18  -1    3.85    0.52
   7 -18   1    0.56    0.27
   7  18  -1   -0.06    0.35
   7 -18   1    0.36    0.27
   7 -18   1    0.27    0.20
   7  18  -1    0.10    0.22
   7 -18   1    0.36    0.22
   7  18   1    0.00    0.35
   7 -18  -1    0.43    0.26
   7  18   1    0.02    0.22
   7 -18  -1    0.32    0.23
   7 -18  -1    0.24    0.21
   7 -18  -1    0.56    0.26
   8 -18   1    0.33    0.23
   8 -18   1    0.36    0.24
   8  18  -1    1.51    0.65
   8 -18   1    1.16    0.40
   8 -18   1    0.96    0.28
   8  18  -1    0.83    0.28
   8 -18  -1    0.18    0.22
   8  18   1    1.08    0.40
   8 -18  -1    0.55    0.30
   8 -18  -1    0.84    0.26
   8 -18  -1    0.83    0.30
   9 -18   1   -0.36    0.38
   9 -18   1    0.27    0.24
   9 -18   1    0.30    0.35
   9 -18   1    0.18    0.28
   9  18  -1   -0.16    0.24
   9  18   1    0.12    0.46
   9 -18  -1    0.33    0.25
   9 -18  -1   -0.30    0.29
   9 -18  -1    0.16    0.26
   9 -18  -1   -0.26    0.45
   0 -19  -1    0.38    0.22
   0  19   1    0.03    0.18
   0 -19   1   -0.03    0.17
   0 -19   1   -0.12    0.25
   0  19  -1   -0.13    0.17
  -1 -19  -1    0.52    0.22
  -1  19   1    0.36    0.20
   1  19  -1    0.27    0.18
   1  19  -1    0.09    0.17
   1 -19   1    0.20    0.18
   1 -19   1    0.41    0.22
   1 -19   1    0.22    0.26
   1 -19  -1   -0.32    0.17
  -1 -19   1    0.01    0.27
  -1  19  -1    0.17    0.18
  -1 -19   1    0.55    0.22
   1  19   1    0.01    0.17
   1 -19  -1    0.53    0.23
   1 -19  -1   -0.05    0.26
   2  19  -1    1.70    0.32
  -2 -19  -1    1.83    0.37
   2 -19   1    2.29    0.38
   2 -19   1    1.73    0.45
  -2  19   1    2.67    0.38
   2 -19   1    2.24    0.43
  -2 -19   1    2.33    0.41
  -2  19  -1    1.55    0.48
   2 -19  -1    2.22    0.49
   2  19   1    2.51    0.36
   2 -19  -1    2.29    0.40
   2 -19  -1    2.11    0.36
   3 -19   1   10.60    0.80
   3 -19   1    8.51    1.25
   3 -19   1    9.50    0.65
  -3  19   1    9.29    0.65
   3  19  -1    9.77    0.72
  -3 -19  -1   10.87    0.73
   3  19   1    9.30    0.61
   3 -19  -1    8.82    0.75
   3 -19  -1    9.32    0.62
  -3  19  -1    8.72    0.63
  -3 -19   1    9.27    0.68
   3 -19  -1   10.23    0.89
  -4 -19  -1    0.16    0.19
  -4  19   1    0.07    0.18
   4 -19   1   -0.12    0.18
   4 -19   1   -0.41    0.19
   4 -19   1    0.67    0.28
   4  19  -1   -0.32    0.18
   4 -19  -1    0.15    0.24
  -4  19  -1    0.04    0.16
   4 -19  -1   -0.19    0.17
   4 -19  -1    0.18    0.18
  -4 -19   1    0.35    0.20
   4  19   1    0.19    0.20
   5 -19   1   14.08    0.80
  -5 -19  -1   14.76    0.82
   5 -19   1   14.52    1.01
   5 -19   1   14.05    0.97
   5  19  -1   13.30    0.79
   5 -19  -1   13.72    0.80
   5 -19  -1   13.44    0.75
  -5 -19   1   13.46    0.78
  -5  19  -1   13.63    0.80
   5 -19  -1   14.59    0.97
   5 -19  -1   14.16    1.05
   6 -19   1   -0.03    0.21
   6  19  -1    0.15    0.23
   6 -19   1    0.08    0.25
   6 -19   1   -0.12    0.24
   6 -19   1    0.02    0.19
   6 -19  -1    0.31    0.28
   6 -19  -1   -0.36    0.24
   6 -19  -1    0.03    0.20
   6 -19  -1    0.04    0.20
   7 -19   1    0.87    0.28
   7 -19   1    0.11    0.29
   7 -19   1    0.43    0.25
   7 -19   1    0.04    0.23
   7  19  -1    0.34    0.30
   7 -19  -1    0.17    0.23
   7 -19  -1    0.25    0.25
   7 -19  -1   -0.01    0.23
   7 -19  -1    0.18    0.31
   8 -19   1    2.72    0.50
   8 -19   1    2.56    0.44
   8 -19   1    2.39    0.46
   8 -19  -1    3.24    0.77
   8 -19  -1    3.73    0.72
   8 -19  -1    3.19    0.80
   8 -19  -1    3.57    0.56
   0 -20  -1    5.45    0.59
   0  20   1    5.46    0.67
   0  20  -1    4.92    0.48
   0 -20   1    5.35    0.58
   1 -20   1    9.96    0.97
   1 -20   1   11.50    0.84
   1 -20   1   10.66    1.51
  -1 -20  -1   11.14    0.81
   1  20  -1   10.90    0.70
  -1 -20   1   10.78    0.80
  -1  20  -1    9.22    0.68
   1 -20  -1   11.15    0.83
   2 -20   1    8.89    0.88
  -2  20   1    9.02    0.61
   2  20  -1    7.39    0.59
  -2 -20  -1    8.25    0.69
   2 -20   1    7.89    0.76
   2 -20   1    9.10    0.74
  -2  20  -1    9.47    0.67
   2 -20  -1    9.74    1.60
  -2 -20   1    8.95    0.70
   2 -20  -1    8.97    0.73
  -3 -20  -1    0.06    0.22
   3 -20   1   -0.14    0.28
   3 -20   1   -0.32    0.15
   3  20  -1   -0.38    0.22
  -3  20   1   -0.28    0.18
   3 -20   1    0.01    0.23
  -3 -20   1    0.06    0.20
  -3  20  -1   -0.18    0.18
   3 -20  -1   -0.33    0.26
   3 -20  -1   -0.22    0.18
   4 -20   1    5.91    0.74
   4 -20   1    4.52    0.51
   4  20  -1    4.05    0.57
  -4 -20  -1    5.50    0.58
   4 -20   1    6.14    0.66
   4 -20  -1    5.47    0.72
  -4  20  -1    5.24    0.56
   4 -20  -1    4.89    0.53
   4 -20  -1    5.59    0.63
  -4 -20   1    5.75    0.57
   5 -20   1   -0.14    0.22
   5 -20   1    0.14    0.25
   5 -20   1    0.72    0.37
  -5 -20  -1    0.80    0.35
   5 -20  -1    0.32    0.37
   5 -20  -1    0.33    0.26
   5 -20  -1    0.01    0.30
  -5 -20   1    0.91    0.34
   5 -20  -1    0.44    0.29
   6 -20   1    4.24    0.54
   6 -20   1    5.95    0.75
   6 -20   1    5.64    0.81
   6 -20   1    5.74    0.61
   6 -20  -1    3.76    0.52
   6 -20  -1    5.51    0.80
   6 -20  -1    4.38    0.71
   6 -20  -1    5.61    0.65
   0 -21  -1   -0.37    0.23
   0 -21   1   -0.34    0.22
   1 -21   1    8.87    0.77
  -1 -21  -1    9.85    1.17
   1 -21  -1    9.51    0.79
   2 -21   1   -0.02    0.21
  -2 -21  -1   -0.30    0.20
   2 -21  -1    0.45    0.28
  -2  21  -1    0.24    0.36
  -2 -21   1    0.28    0.27
   3 -21   1    2.58    0.74
  -3 -21  -1    0.72    0.34
   3 -21   1    1.50    0.35
  -3 -21   1    0.81    0.32
  -3  21  -1    1.31    0.43
   3 -21  -1    1.99    0.40
  -4 -21  -1    0.09    0.29
   4 -21   1   -0.48    0.36
  -4 -21   1    0.32    0.30
   0   0  -2  125.76    2.47
   0   0  -2  122.17    2.47
  -1   0   2  209.12    4.28
   1   0  -2  217.65    4.31
  -1   0  -2  218.35    4.28
  -1   0  -2  212.69    4.28
  -1   0  -2  217.99    4.28
   2   0   2    0.53    0.06
   2   0   2    0.88    0.11
   2   0  -2    0.54    0.10
  -2   0  -2    0.74    0.08
  -2   0   2    0.66    0.08
  -2   0   2    0.67    0.11
   2   0   2    0.65    0.08
   2   0   2    0.68    0.07
   2   0   2    0.60    0.10
   2   0  -2    0.57    0.08
  -2   0   2    0.62    0.10
   2   0  -2    0.53    0.11
  -2   0   2    0.59    0.10
   2   0  -2    0.61    0.11
   2   0   2    0.42    0.10
   3   0   2   16.62    0.42
  -3   0   2   16.15    0.48
  -3   0  -2   16.09    0.37
   3   0  -2   15.77    0.48
  -3   0  -2   15.96    0.46
   3   0   2   15.72    0.46
  -3   0   2   17.29    0.49
   3   0  -2   15.97    0.41
  -3   0  -2   15.48    0.37
   3   0   2   15.61    0.41
   3   0  -2   16.16    0.48
   3   0   2   16.05    0.47
   3   0   2   15.85    0.39
  -3   0   2   16.45    0.40
  -3   0   2   15.83    0.48
   3   0   2   15.60    0.47
   3   0   2   15.57    0.39
   3   0  -2   15.92    0.48
   4   0   2   18.06    0.46
  -4   0  -2   18.59    0.57
  -4   0   2   18.67    0.58
  -4   0  -2   18.62    0.47
   4   0   2   18.64    0.58
   4   0   2   18.93    0.57
   4   0   2   18.21    0.47
  -4   0   2   18.73    0.47
   4   0  -2   18.79    0.59
   4   0  -2   18.36    0.60
   4   0   2   18.73    0.53
  -4   0   2   19.65    0.59
   4   0  -2   19.01    0.59
  -4   0   2   18.75    0.57
   4   0  -2   18.34    0.48
  -4   0  -2   18.74    0.46
   4   0   2   19.08    0.59
   4   0   2   18.17    0.51
   4   0  -2   18.72    0.58
  -4   0   2   18.36    0.57
   5   0   2    0.15    0.08
   5   0   2    0.37    0.09
   5   0   2    0.53    0.07
  -5   0   2    0.38    0.10
   5   0   2    0.37    0.11
   5   0  -2    0.31    0.06
   5   0   2    0.47    0.07
   5   0  -2    0.24    0.08
   5   0  -2    0.28    0.09
   5   0  -2    0.35    0.11
  -5   0   2    0.43    0.07
   5   0  -2    0.26    0.09
   5   0   2    0.32    0.09
   6   0  -2    2.38    0.23
   6   0  -2    2.29    0.23
   6   0  -2    2.39    0.22
   6   0   2    2.08    0.20
   6   0   2    2.02    0.13
   6   0   2    2.47    0.20
   6   0   2    2.21    0.13
  -6   0  -2    2.04    0.14
   6   0   2    2.46    0.22
   6   0   2    2.26    0.22
  -6   0   2    2.38    0.14
   6   0  -2    2.41    0.14
   7   0   2    0.23    0.11
  -7   0   2    0.13    0.07
   7   0  -2    0.19    0.10
   7   0  -2    0.23    0.10
   7   0   2    0.10    0.07
   7   0  -2    0.06    0.08
   7   0   2    0.19    0.10
   7   0   2    0.23    0.09
  -7   0  -2    0.12    0.06
   7   0  -2    0.11    0.09
   7   0   2    0.06    0.04
  -7   0   2    0.13    0.05
   7   0   2    0.18    0.05
   7   0  -2    0.10    0.05
   8   0   2   86.05    2.12
  -8   0   2   88.59    2.10
  -8   0   2   86.30    1.86
   8   0  -2   91.45    2.28
   8   0  -2   82.08    2.17
   8   0   2   92.42    2.20
   8   0  -2   88.90    2.22
   8   0  -2   87.13    1.88
   8   0   2   90.71    2.20
   8   0  -2   88.69    2.23
   8   0   2   84.13    1.84
   8   0   2   84.73    1.85
   8   0   2   90.09    2.24
   9   0  -2   31.63    0.78
   9   0  -2   32.58    1.17
   9   0   2   32.80    1.12
   9   0  -2   30.47    1.09
  -9   0   2   32.90    1.01
   9   0   2   33.11    1.13
   9   0  -2   32.39    1.13
   9   0   2   30.54    1.03
   9   0  -2   31.83    1.12
   9   0   2   33.78    1.12
 -10   0   2    0.31    0.13
  10   0  -2    0.05    0.12
  10   0   2    0.03    0.09
  10   0   2    0.28    0.15
  10   0   2    0.12    0.11
  10   0   2    0.20    0.12
  10   0  -2    0.06    0.10
  10   0  -2    0.08    0.11
  10   0  -2    0.05    0.11
  11   0   2    1.43    0.29
  11   0  -2    1.45    0.30
  11   0  -2    1.61    0.33
  11   0   2    1.38    0.24
  11   0  -2    1.39    0.24
  11   0   2    1.51    0.30
  11   0   2    1.13    0.25
  11   0  -2    1.58    0.29
  12   0  -2    0.66    0.23
  12   0   2    1.10    0.26
  12   0   2    0.66    0.24
  12   0   2    0.38    0.19
  12   0  -2    0.52    0.19
  12   0  -2    0.44    0.20
  13   0   2   14.16    0.83
  13   0  -2   14.89    0.87
  13   0   2   14.46    0.86
  13   0   2   15.40    0.88
  13   0  -2   14.80    0.86
  13   0  -2   14.10    0.89
  14   0  -2    4.12    0.55
  14   0   2    5.02    0.56
  14   0  -2    5.08    0.58
  14   0   2    4.49    0.54
  14   0   2    4.95    0.55
  14   0  -2    4.61    0.55
  15   0   2   10.38    0.82
  15   0  -2    9.67    0.82
  15   0   2   11.27    0.80
  15   0  -2    9.43    0.77
  15   0  -2    9.60    0.83
  15   0   2   10.05    0.78
  16   0   2   10.89    0.90
  16   0   2   12.23    0.90
  16   0   2   11.84    0.89
  16   0  -2   11.45    0.93
  16   0  -2   12.62    1.09
  16   0  -2   11.02    0.88
  17   0   2   20.64    1.46
  17   0   2   25.69    1.99
  17   0  -2   23.10    1.46
  17   0  -2   21.29    1.32
  17   0   2   23.55    1.30
   0  -1   2   -0.03    0.02
   0   1  -2   -0.06    0.01
   0  -1   2   -0.02    0.02
   0   1  -2   -0.02    0.02
   0  -1  -2   -0.02    0.02
   0   1   2   -0.02    0.02
   0  -1   2   -0.06    0.01
  -1   1   2    7.67    0.26
  -1  -1  -2    9.29    0.22
  -1  -1  -2    9.18    0.24
   1  -1   2    7.62    0.24
   1   1  -2    9.22    0.26
  -1  -1  -2    9.50    0.22
   1  -1   2    8.52    0.26
   1   1  -2    9.31    0.28
  -1   1   2    8.12    0.23
  -1  -1  -2    8.94    0.22
  -1   1   2    9.15    0.26
   1  -1   2    8.42    0.26
   1  -1   2    9.11    0.20
  -1   1   2    8.11    0.24
   1  -1   2    9.19    0.20
   1   1  -2    9.10    0.27
   1   1  -2    8.75    0.24
   1   1   2    8.52    0.23
   1   1   2    8.73    0.22
  -1  -1   2    9.15    0.27
  -1   1  -2    9.01    0.26
   1   1   2    8.06    0.23
   1  -1  -2    9.15    0.27
   1  -1  -2    8.92    0.26
  -1  -1   2    8.79    0.26
  -1   1  -2    9.04    0.25
   1   1   2    7.76    0.22
   1   1   2    9.05    0.23
   1   1   2    8.78    0.22
  -1  -1   2    7.37    0.28
  -1  -1   2    9.27    0.26
  -1  -1   2    9.06    0.24
   1  -1  -2    8.72    0.24
  -1   1  -2    9.27    0.26
   1  -1  -2    9.17    0.25
   2  -1   2   15.23    0.43
   2   1  -2   15.78    0.38
   2  -1   2   15.32    0.36
  -2   1   2   15.78    0.43
   2  -1   2   15.61    0.40
  -2   1   2   15.48    0.45
  -2   1   2   15.38    0.42
   2   1  -2   15.26    0.43
  -2  -1  -2   15.89    0.37
   2   1  -2   15.49    0.46
  -2  -1  -2   15.43    0.36
  -2  -1  -2   15.36    0.37
  -2   1   2   15.10    0.41
   2  -1   2   15.33    0.40
  -2   1   2   15.83    0.45
   2  -1   2   15.46    0.44
   2  -1   2   14.90    0.36
   2   1  -2   15.39    0.44
  -2  -1  -2   15.72    0.40
  -2  -1  -2   15.74    0.41
   2  -1  -2   15.32    0.45
   2  -1  -2   15.06    0.41
   2  -1  -2   15.42    0.43
  -2  -1   2   14.46    0.42
   2   1   2   15.40    0.37
  -2  -1   2   15.25    0.44
   2   1   2   15.60    0.41
   2  -1  -2   15.07    0.43
   2   1   2   15.83    0.40
  -2  -1   2   15.13    0.43
  -2  -1   2   15.61    0.45
   2   1   2   15.47    0.38
  -2  -1   2   15.48    0.38
  -2   1  -2   15.45    0.43
   2  -1  -2   15.54    0.45
   2   1   2   15.92    0.39
  -2   1  -2   15.89    0.44
   3   1  -2   68.76    1.56
   3  -1   2   71.00    1.46
  -3   1   2   70.39    1.54
  -3   1   2   67.97    1.46
  -3   1   2   69.60    1.54
   3   1  -2   69.66    1.54
   3   1  -2   68.56    1.42
  -3   1   2   68.97    1.54
  -3  -1  -2   66.71    1.39
   3  -1   2   69.40    1.55
   3  -1   2   66.77    1.44
   3  -1   2   67.59    1.45
   3   1  -2   69.03    1.53
   3  -1   2   69.73    1.53
  -3  -1  -2   70.00    1.48
  -3  -1  -2   68.50    1.43
  -3  -1  -2   67.68    1.51
   3   1  -2   65.40    1.53
  -3  -1  -2   67.31    1.49
   3  -1   2   67.08    1.60
   3   1   2   67.71    1.46
  -3  -1   2   63.63    1.59
  -3  -1   2   67.03    1.53
  -3  -1   2   69.52    1.55
   3  -1  -2   71.13    1.56
  -3   1  -2   66.95    1.39
   3  -1  -2   68.31    1.53
  -3  -1   2   67.20    1.41
   3  -1  -2   66.78    1.47
   3   1   2   70.73    1.48
   3  -1  -2   68.85    1.53
   3   1   2   68.49    1.40
   3   1   2   68.25    1.51
  -3   1  -2   67.25    1.39
   3  -1  -2   68.61    1.54
   3   1   2   68.93    1.49
   4   1  -2   35.58    0.95
  -4   1   2   36.46    0.93
  -4  -1  -2   35.82    0.83
   4  -1   2   35.52    0.86
  -4  -1  -2   35.74    0.92
   4  -1   2   36.74    0.84
  -4   1   2   36.05    0.94
   4  -1   2   35.93    0.94
  -4   1   2   37.21    0.94
  -4   1   2   35.98    0.85
  -4  -1  -2   36.07    0.90
   4  -1   2   35.85    0.87
   4   1  -2   35.68    0.94
   4   1  -2   35.88    0.94
   4  -1   2   36.06    0.94
   4   1  -2   36.31    0.79
   4  -1   2   34.95    0.93
  -4  -1  -2   36.57    0.83
   4   1  -2   37.69    0.98
   4   1   2   35.54    0.87
   4   1   2   36.64    0.91
  -4   1  -2   35.33    0.80
   4  -1  -2   35.04    0.94
  -4  -1   2   35.50    0.92
  -4   1  -2   36.23    0.80
   4  -1  -2   36.26    0.94
   4  -1  -2   35.58    0.94
  -4  -1   2   35.82    0.93
   4   1   2   35.44    0.76
  -4  -1   2   35.98    0.94
   4   1   2   36.86    0.90
   4  -1  -2   35.28    0.85
  -4  -1   2   37.17    0.95
   4   1   2   35.82    0.77
   4   1   2   35.82    0.93
  -4  -1   2   34.82    0.78
   4  -1  -2   37.45    0.97
   5  -1   2    2.29    0.20
   5  -1   2    2.32    0.20
  -5   1   2    2.38    0.15
   5   1  -2    2.51    0.20
   5  -1   2    2.34    0.18
   5   1  -2    2.62    0.21
   5  -1   2    2.55    0.15
  -5   1   2    1.78    0.22
   5   1  -2    2.42    0.11
   5   1  -2    2.53    0.23
   5  -1   2    2.23    0.14
   5   1  -2    2.38    0.20
  -5  -1  -2    2.28    0.14
   5  -1   2    2.59    0.18
   5  -1  -2    2.18    0.21
   5   1   2    2.08    0.17
   5   1   2    2.35    0.19
   5  -1  -2    2.49    0.15
   5  -1  -2    2.29    0.20
  -5  -1   2    2.18    0.19
   5  -1  -2    2.52    0.21
  -5  -1   2    2.48    0.11
   5   1   2    2.63    0.19
  -5   1  -2    2.55    0.13
   6  -1   2    0.69    0.09
   6  -1   2    0.71    0.10
   6  -1   2    0.54    0.10
   6  -1   2    0.78    0.11
   6   1  -2    0.75    0.14
  -6  -1  -2    1.02    0.10
   6   1  -2    0.67    0.07
   6   1  -2    0.66    0.12
   6  -1   2    0.67    0.15
   6   1  -2    0.54    0.11
  -6   1   2    0.81    0.10
   6  -1   2    0.98    0.14
   6   1  -2    0.63    0.13
   6  -1  -2    0.73    0.15
   6  -1  -2    0.55    0.11
   6   1   2    0.96    0.14
   6   1   2    0.63    0.13
   6   1   2    0.98    0.14
   6  -1  -2    0.81    0.10
   6   1   2    0.61    0.10
   6  -1  -2    0.74    0.12
  -6  -1   2    0.71    0.07
  -7   1   2   38.32    0.95
  -7  -1  -2   37.80    0.94
   7   1  -2   39.67    1.15
   7  -1   2   37.17    1.14
   7  -1   2   38.49    1.10
   7  -1   2   37.03    1.05
   7  -1   2   37.71    0.93
   7   1  -2   41.43    1.21
   7   1  -2   37.48    1.12
   7  -1   2   39.93    1.14
  -7   1   2   38.73    1.07
   7   1  -2   37.64    1.14
   7   1   2   36.22    1.05
   7   1   2   38.80    1.14
   7  -1  -2   37.80    1.15
   7  -1  -2   38.04    0.95
  -7  -1   2   33.35    1.06
   7  -1  -2   38.50    1.18
   7   1   2   37.95    1.11
   7   1   2   39.64    1.12
  -7   1  -2   37.63    0.91
   7  -1  -2   37.85    1.15
   8  -1   2    1.42    0.24
   8   1  -2    1.42    0.23
   8   1  -2    1.25    0.24
   8   1  -2    1.03    0.19
   8  -1   2    1.31    0.14
   8  -1   2    1.10    0.18
  -8   1   2    1.12    0.17
   8   1  -2    1.49    0.26
   8  -1   2    1.40    0.14
   8  -1   2    1.32    0.22
  -8   1   2    1.26    0.14
   8  -1   2    1.54    0.22
   8  -1  -2    1.11    0.22
  -8  -1   2    1.59    0.20
   8   1   2    1.66    0.22
   8  -1  -2    1.11    0.21
   8   1   2    1.39    0.22
   8   1   2    1.17    0.20
   8  -1  -2    1.45    0.25
   8  -1  -2    1.21    0.14
   8  -1  -2    1.25    0.21
   8   1   2    1.57    0.23
   9  -1   2   10.59    0.38
  -9   1   2   11.31    0.40
   9   1  -2   11.84    0.63
   9  -1   2   10.50    0.38
   9  -1   2   11.89    0.62
   9  -1   2   11.71    0.60
   9   1  -2   12.48    0.67
   9   1  -2   12.17    0.63
  -9   1   2   11.59    0.53
   9  -1   2   11.05    0.55
   9   1  -2   10.68    0.58
   9  -1   2   11.34    0.62
   9  -1  -2   12.54    0.64
   9   1   2   12.11    0.62
   9   1   2   12.20    0.60
   9  -1  -2   12.70    0.66
   9   1   2   12.49    0.63
   9  -1  -2   12.08    0.64
   9  -1  -2   11.54    0.41
  -9  -1   2   12.54    0.55
   9  -1  -2   10.70    0.59
   9   1   2   11.12    0.56
  10  -1   2    3.12    0.36
  10  -1   2    3.36    0.32
  10   1  -2    3.49    0.38
  10   1  -2    2.93    0.35
  10   1  -2    3.47    0.40
  10  -1   2    3.39    0.19
  10  -1   2    3.76    0.39
  10  -1   2    3.23    0.36
  10   1  -2    4.21    0.40
 -10   1   2    3.63    0.54
  10  -1  -2    3.54    0.40
  10  -1  -2    3.56    0.21
  10   1   2    2.68    0.32
  10   1   2    3.51    0.37
  10  -1  -2    3.69    0.38
 -10  -1   2    4.04    0.33
  10   1   2    3.78    0.38
  10  -1  -2    3.31    0.38
  10  -1  -2    3.50    0.36
  10   1   2    3.06    0.36
  11  -1   2   14.54    0.78
  11  -1   2   14.81    0.78
  11   1  -2   15.40    0.84
  11   1  -2   13.82    0.78
  11  -1   2   15.79    0.79
  11   1  -2   13.93    0.74
  11   1  -2   15.18    0.78
  11  -1   2   13.57    0.70
  11   1   2   15.35    0.79
  11  -1  -2   13.83    0.73
  11  -1  -2   15.71    0.81
 -11  -1   2   13.45    0.65
  11   1   2   14.97    0.76
  11  -1  -2   14.77    0.79
  11   1   2   13.65    0.81
  11  -1  -2   14.89    0.82
  11   1   2   15.06    0.78
  12  -1   2   -0.04    0.11
  12  -1   2    0.30    0.17
  12   1  -2    0.12    0.15
  12   1  -2    0.29    0.17
  12  -1   2    0.17    0.16
  12   1  -2    0.10    0.15
  12   1   2    0.51    0.19
  12  -1  -2    0.22    0.18
  12  -1  -2    0.32    0.17
  12  -1  -2    0.15    0.14
  12   1   2    0.16    0.16
  12   1   2    0.28    0.16
  13  -1   2    0.00    0.13
  13   1  -2   -0.16    0.13
  13   1  -2    0.30    0.17
  13  -1   2   -0.03    0.13
  13   1  -2    0.24    0.15
  13  -1   2    0.11    0.17
  13  -1  -2   -0.09    0.14
  13  -1  -2    0.09    0.14
  13  -1  -2    0.08    0.15
  13   1   2    0.10    0.15
  13   1   2    0.20    0.17
  13   1   2    0.03    0.14
  14   1  -2    4.91    0.56
  14  -1   2    4.93    0.56
  14  -1   2    5.79    0.59
  14   1  -2    4.98    0.56
  14  -1   2    5.08    0.57
  14   1  -2    5.15    0.60
  14  -1  -2    5.02    0.58
  14  -1  -2    4.90    0.54
  14   1   2    3.73    0.52
  14  -1  -2    4.28    0.55
  14   1   2    4.78    0.54
  14   1   2    4.68    0.53
  15   1  -2   11.05    0.82
  15  -1   2   11.10    0.85
  15  -1   2   12.84    0.86
  15   1  -2    9.58    0.85
  15   1  -2   11.31    0.87
  15  -1   2   12.51    0.85
  15  -1  -2   11.92    0.85
  15   1   2   12.27    0.82
  15   1   2   12.13    0.87
  15  -1  -2   12.51    0.87
  15   1   2   11.54    0.84
  15  -1  -2   11.31    0.87
  16  -1   2   -0.35    0.17
  16  -1   2    0.42    0.28
  16   1  -2    0.06    0.21
  16   1  -2    0.14    0.25
  16   1  -2    0.07    0.22
  16  -1   2    0.13    0.24
  16  -1  -2   -0.02    0.20
  16  -1  -2   -0.22    0.22
  16  -1  -2   -0.04    0.23
  16   1   2    0.18    0.24
  16   1   2    0.21    0.23
  16   1   2   -0.41    0.19
  17   1  -2   -0.01    0.25
  17   1  -2    0.17    0.28
  17  -1   2    0.58    0.40
  17  -1   2   -0.02    0.26
  17   1   2   -0.34    0.25
  17  -1  -2   -0.02    0.31
  17   1   2    0.55    0.25
  17  -1  -2   -0.47    0.24
  17   1   2    0.29    0.38
   0   2  -2  202.71    4.07
   0  -2   2  198.57    4.05
   0   2  -2  201.60    4.06
   0  -2   2  200.55    4.06
   0   2   2  206.97    4.07
   0  -2   2  198.87    4.05
   0  -2   2  202.66    4.07
   0  -2  -2  202.30    3.98
   0   2   2  205.53    4.06
   0   2  -2  199.74    4.04
   0   2   2  202.91    3.98
   0  -2  -2  206.51    4.06
   0  -2  -2  196.53    3.98
   0  -2  -2  202.37    3.98
   0  -2   2  201.68    4.06
   0   2   2  201.53    4.07
   0  -2   2  195.12    4.05
   0  -2  -2  203.82    4.07
   0  -2  -2  202.35    4.07
   1  -2   2  346.21    7.02
  -1  -2  -2  359.20    7.00
   1   2  -2  350.08    7.04
   1  -2   2  355.09    7.03
   1   2  -2  351.98    7.02
  -1  -2  -2  358.01    6.94
   1  -2   2  351.87    6.98
  -1   2   2  355.83    7.05
   1   2   2  346.39    7.00
  -1   2  -2  348.45    6.97
  -1  -2   2  353.56    7.01
   1   2   2  354.22    6.92
   1   2   2  357.28    6.95
  -1  -2   2  346.48    7.03
  -1  -2   2  346.09    6.98
   1  -2  -2  355.63    7.04
  -1  -2   2  350.05    7.02
  -1  -2   2  360.18    7.04
  -2  -2  -2   22.00    0.55
  -2   2   2   22.46    0.60
  -2  -2  -2   21.86    0.54
   2   2  -2   22.60    0.58
   2  -2   2   22.04    0.59
   2   2  -2   22.03    0.61
  -2  -2  -2   21.97    0.51
  -2  -2  -2   22.56    0.54
   2  -2   2   22.60    0.57
   2   2  -2   22.05    0.59
  -2   2   2   21.65    0.56
   2  -2   2   22.31    0.54
   2  -2   2   21.91    0.53
   2   2  -2   21.35    0.59
   2   2  -2   21.38    0.51
  -2   2   2   22.02    0.57
  -2  -2  -2   21.56    0.51
   2  -2   2   21.76    0.58
  -2   2   2   22.74    0.60
  -2  -2   2   21.93    0.52
  -2  -2   2   21.84    0.60
  -2  -2   2   21.66    0.58
   2   2   2   22.81    0.52
   2   2   2   21.68    0.55
  -2   2  -2   22.51    0.51
  -2   2  -2   23.05    0.57
   2  -2  -2   21.87    0.56
   2  -2  -2   21.84    0.57
   2   2   2   22.89    0.54
   2  -2  -2   21.97    0.57
   2  -2  -2   21.96    0.60
   2  -2  -2   22.10    0.60
  -2  -2   2   21.73    0.57
   2   2   2   22.44    0.57
  -2   2  -2   21.84    0.58
   2   2   2   22.41    0.50
   2  -2  -2   21.68    0.56
  -2   2  -2   21.64    0.50
  -3  -2  -2   20.67    0.54
   3   2  -2   21.84    0.64
  -3   2   2   20.02    0.58
  -3  -2  -2   20.96    0.54
  -3  -2  -2   21.16    0.54
   3  -2   2   20.74    0.60
  -3  -2  -2   20.34    0.56
   3   2  -2   20.22    0.48
   3   2  -2   21.04    0.60
  -3   2   2   21.28    0.56
   3  -2   2   20.77    0.56
   3   2  -2   20.93    0.59
   3   2  -2   21.65    0.61
  -3  -2  -2   21.41    0.47
   3  -2   2   21.01    0.54
  -3   2   2   21.25    0.61
   3  -2   2   20.77    0.54
   3  -2   2   20.93    0.61
   3  -2  -2   21.54    0.62
   3  -2  -2   20.54    0.59
  -3   2  -2   20.79    0.49
   3   2   2   21.94    0.58
  -3  -2   2   20.60    0.60
  -3   2  -2   21.32    0.56
  -3  -2   2   20.59    0.59
   3   2   2   21.04    0.57
  -3   2  -2   20.65    0.60
  -3  -2   2   21.34    0.49
   3   2   2   20.60    0.46
   3   2   2   20.88    0.54
  -3  -2   2   19.50    0.63
   3   2   2   20.55    0.55
   3  -2  -2   21.28    0.61
   3  -2  -2   21.54    0.60
  -3  -2   2   20.93    0.61
  -3   2  -2   21.63    0.50
   3  -2  -2   20.82    0.57
  -4   2   2   11.49    0.44
   4   2  -2   12.00    0.45
   4  -2   2   10.49    0.44
   4  -2   2   12.72    0.40
  -4  -2  -2   12.06    0.42
   4   2  -2   13.72    0.50
  -4   2   2   11.69    0.44
  -4  -2  -2   12.77    0.41
   4   2  -2   11.95    0.30
   4   2  -2   13.00    0.45
  -4   2   2   12.31    0.45
  -4   2   2   12.39    0.45
   4  -2   2   12.23    0.46
   4   2  -2   12.93    0.47
  -4  -2  -2   12.53    0.38
   4  -2   2   13.26    0.41
  -4   2  -2   12.50    0.39
   4  -2  -2   11.74    0.44
  -4  -2   2   11.81    0.44
  -4  -2   2   11.64    0.30
  -4   2  -2   11.97    0.34
   4   2   2   12.61    0.41
   4   2   2   12.11    0.41
   4   2   2   11.72    0.45
  -4  -2   2   12.89    0.46
   4  -2  -2   11.97    0.45
  -4   2  -2   12.39    0.34
   4  -2  -2   12.27    0.46
   4   2   2   13.07    0.44
   4  -2  -2   12.06    0.45
   4  -2  -2   12.01    0.40
  -4  -2   2   12.23    0.43
  -5   2   2    1.60    0.24
   5   2  -2    2.10    0.22
   5   2  -2    1.95    0.19
  -5   2   2    1.82    0.15
   5  -2   2    2.03    0.20
   5  -2   2    2.09    0.16
   5   2  -2    1.74    0.18
   5   2  -2    2.01    0.19
  -5  -2  -2    1.83    0.15
   5  -2   2    1.94    0.20
   5  -2   2    1.98    0.17
   5  -2   2    1.78    0.16
   5  -2  -2    1.79    0.15
   5  -2  -2    1.91    0.19
   5   2   2    1.94    0.17
   5   2   2    1.81    0.18
   5   2   2    2.07    0.18
   5  -2  -2    1.72    0.18
  -5   2  -2    2.04    0.12
  -5  -2   2    1.99    0.18
   5   2   2    2.09    0.19
  -5   2  -2    1.89    0.15
   5  -2  -2    1.94    0.20
   5  -2  -2    1.87    0.19
   6   2  -2    3.46    0.27
   6   2  -2    3.66    0.29
   6  -2   2    3.51    0.24
   6   2  -2    3.02    0.25
   6   2  -2    3.25    0.25
   6  -2   2    3.63    0.23
   6  -2   2    3.18    0.20
   6  -2   2    3.48    0.27
  -6   2   2    3.55    0.20
  -6  -2  -2    3.14    0.19
   6  -2   2    3.46    0.27
   6  -2  -2    3.19    0.26
   6   2   2    3.86    0.26
  -6   2  -2    3.14    0.21
  -6   2  -2    3.42    0.20
   6   2   2    3.36    0.26
   6  -2  -2    3.16    0.25
   6  -2  -2    3.64    0.28
   6   2   2    3.27    0.23
   6  -2  -2    3.61    0.27
   6  -2  -2    3.49    0.21
   6   2   2    3.33    0.26
  -6  -2   2    3.30    0.24
   7  -2   2   86.30    2.08
   7  -2   2   86.62    2.17
   7   2  -2   88.33    2.15
   7  -2   2   89.07    2.12
   7  -2   2   89.61    1.97
   7   2  -2   85.12    2.15
  -7   2   2   84.82    1.96
   7   2  -2   90.03    2.18
  -7   2   2   90.89    2.10
   7   2  -2   93.13    2.25
   7  -2   2   89.01    2.17
   7   2   2   88.22    2.11
   7   2   2   84.66    2.08
  -7   2  -2   88.61    1.90
   7  -2  -2   87.94    2.17
   7  -2  -2   89.28    2.21
   7   2   2   87.25    2.14
   7  -2  -2   87.37    2.17
   7  -2  -2   84.07    2.14
   7   2   2   90.75    2.16
   7  -2  -2   85.41    1.97
   8  -2   2   12.87    0.45
   8   2  -2   12.02    0.58
   8   2  -2   13.34    0.65
   8   2  -2   13.08    0.60
   8  -2   2   11.93    0.60
  -8   2   2   12.97    0.54
   8  -2   2   11.85    0.53
   8  -2   2   12.96    0.58
   8   2  -2   12.73    0.61
   8  -2   2   12.88    0.60
  -8  -2  -2   12.03    0.44
  -8  -2   2   12.19    0.53
   8   2   2   11.54    0.54
   8   2   2   12.80    0.60
   8  -2  -2   12.03    0.60
   8  -2  -2   12.11    0.58
   8  -2  -2   12.58    0.62
   8   2   2   12.49    0.57
   8   2   2   12.52    0.59
   8  -2  -2   12.67    0.61
   9  -2   2    4.22    0.38
   9  -2   2    3.85    0.33
   9   2  -2    4.59    0.39
   9   2  -2    4.07    0.37
   9  -2   2    4.21    0.39
   9   2  -2    3.95    0.36
  -9   2   2    3.76    0.30
   9  -2   2    4.61    0.37
   9   2  -2    4.60    0.42
   9  -2  -2    4.08    0.26
   9  -2  -2    4.40    0.39
   9   2   2    4.68    0.40
  -9  -2   2    4.52    0.33
   9  -2  -2    3.82    0.35
   9  -2  -2    3.74    0.37
   9  -2  -2    4.10    0.37
   9   2   2    4.10    0.37
   9   2   2    3.42    0.33
   9   2   2    4.02    0.35
  10  -2   2    9.60    0.44
 -10   2   2   10.52    0.59
  10   2  -2   10.91    0.63
  10   2  -2   10.74    0.67
  10  -2   2   10.96    0.65
  10   2  -2   10.24    0.60
  10  -2   2    9.76    0.55
  10  -2   2   10.93    0.64
  10   2  -2   10.84    0.64
  10  -2   2   10.60    0.62
  10  -2  -2   10.10    0.42
  10   2   2    9.36    0.89
  10  -2  -2   10.10    0.62
  10  -2  -2   10.36    0.65
 -10  -2   2    9.76    0.52
  10   2   2    8.24    0.82
  10  -2  -2   10.44    0.64
  10  -2  -2   10.11    0.60
  10   2   2   10.22    0.63
  10   2   2    9.35    0.58
  11  -2   2   16.21    0.84
  11  -2   2   17.12    0.85
  11   2  -2   18.14    0.88
  11   2  -2   18.16    0.94
  11  -2   2   17.40    0.88
  11  -2   2   15.03    0.76
  11   2  -2   14.53    0.91
  11   2  -2   17.12    0.86
  11  -2  -2   17.26    0.88
  11  -2  -2   19.31    0.94
  11  -2  -2   15.63    0.83
  11   2   2   16.43    0.82
 -11  -2   2   16.85    0.76
  11  -2  -2   17.67    0.87
  11   2   2   16.43    0.80
  11   2   2   17.86    0.89
  11   2   2   16.02    0.82
  11  -2  -2   16.56    0.56
  12   2  -2    6.48    0.55
  12  -2   2    7.76    0.59
  12  -2   2    7.29    0.57
  12   2  -2    5.98    0.56
  12   2  -2    6.14    0.58
  12  -2   2    7.30    0.60
  12  -2   2    6.22    0.29
  12  -2  -2    6.81    0.58
  12   2   2    6.94    0.58
  12  -2  -2    5.93    0.35
  12   2   2    6.19    0.53
  12  -2  -2    7.13    0.58
  12   2   2    6.97    0.59
  12  -2  -2    7.82    0.60
  13   2  -2    1.72    0.33
  13  -2   2    2.02    0.35
  13  -2   2    1.83    0.36
  13   2  -2    1.65    0.34
  13   2  -2    1.66    0.33
  13  -2   2    1.79    0.36
  13  -2  -2    1.71    0.34
  13   2   2    1.95    0.35
  13  -2  -2    2.01    0.40
  13   2   2    2.26    0.39
  13   2   2    2.10    0.38
  13  -2  -2    2.26    0.39
  14   2  -2    0.30    0.19
  14   2  -2    0.16    0.19
  14  -2   2    0.66    0.23
  14   2  -2    0.11    0.18
  14  -2   2    0.19    0.19
  14  -2   2    0.17    0.18
  14   2   2    0.26    0.18
  14  -2  -2    0.12    0.20
  14  -2  -2    0.01    0.16
  14   2   2    0.08    0.17
  14  -2  -2    0.19    0.17
  14   2   2   -0.06    0.15
  15  -2   2    8.12    0.69
  15  -2   2    8.28    0.71
  15  -2   2    8.55    0.75
  15   2  -2    9.00    0.80
  15   2  -2    9.07    0.73
  15   2  -2    7.51    0.71
  15  -2  -2    8.44    0.75
  15   2   2    8.67    0.73
  15   2   2    8.03    0.71
  15   2   2    7.65    0.68
  15  -2  -2    7.49    0.70
  15  -2  -2    8.59    0.77
  16  -2   2    0.28    0.26
  16   2  -2    0.51    0.33
  16  -2   2    0.07    0.23
  16  -2   2    0.63    0.36
  16   2  -2    0.58    0.27
  16   2  -2    0.43    0.31
  16   2   2    0.27    0.24
  16  -2  -2    0.26    0.24
  16  -2  -2    0.68    0.33
  16  -2  -2    0.73    0.41
  16   2   2    0.32    0.26
  16   2   2    0.85    0.29
  17   2  -2    0.37    0.28
  17  -2   2    0.89    0.36
  17   2  -2    0.17    0.28
  17  -2  -2   -0.34    0.21
  17   2   2   -0.05    0.20
   0   3  -2    0.01    0.04
   0  -3   2    0.07    0.05
   0  -3  -2   -0.02    0.03
   0   3   2   -0.03    0.03
   0  -3   2    0.02    0.04
   0  -3   2    0.00    0.04
   0  -3  -2    0.02    0.03
   0   3  -2    0.07    0.04
   0  -3  -2    0.03    0.03
   0   3  -2    0.03    0.04
   0  -3   2    0.06    0.04
   0   3   2    0.03    0.02
   0   3   2    0.00    0.02
   0  -3  -2    0.01    0.03
   0   3   2    0.03    0.04
   0  -3  -2   -0.03    0.02
   0   3   2   -0.03    0.03
   0  -3   2   -0.02    0.03
   0   3  -2   -0.03    0.03
   0   3  -2    0.03    0.04
  -1   3   2  360.78    7.15
  -1  -3  -2  366.32    7.06
   1  -3   2  361.59    7.13
   1  -3   2  356.17    7.15
   1   3  -2  354.07    7.16
   1  -3   2  350.12    7.16
   1   3  -2  353.30    7.15
  -1  -3  -2  361.10    7.03
   1   3  -2  353.22    7.18
   1   3  -2  361.12    7.14
   1  -3   2  351.48    7.15
  -1  -3  -2  359.28    7.15
  -1   3   2  354.72    7.09
  -1  -3  -2  355.45    7.15
  -1   3   2  353.95    7.17
  -1   3   2  358.07    7.18
  -1  -3  -2  361.39    7.11
  -1  -3   2  351.10    7.16
  -1   3  -2  361.42    7.16
  -1  -3   2  357.24    7.15
   1   3   2  359.80    7.11
  -1   3  -2  364.22    7.15
   1  -3  -2  361.33    7.09
   1  -3  -2  355.59    7.09
  -1  -3   2  361.02    7.18
   1   3   2  356.45    7.03
   1  -3  -2  356.25    7.17
   1  -3  -2  363.30    7.09
  -1   3  -2  354.54    7.11
   1   3   2  349.82    7.06
   1   3   2  352.62    7.15
   1   3   2  358.61    7.17
  -1  -3   2  350.32    7.10
  -1   3  -2  357.35    7.15
   1  -3  -2  356.56    7.18
  -1  -3   2  359.14    7.13
  -2  -3  -2   64.87    1.40
   2  -3   2   65.93    1.45
   2   3  -2   65.80    1.48
  -2  -3  -2   66.17    1.41
   2  -3   2   67.16    1.45
   2   3  -2   66.66    1.47
   2   3  -2   65.87    1.50
   2   3  -2   70.49    1.54
  -2   3   2   66.72    1.49
  -2  -3  -2   61.17    1.55
   2  -3   2   67.51    1.48
  -2   3   2   65.28    1.51
  -2  -3  -2   64.83    1.37
  -2   3   2   67.04    1.50
  -2  -3   2   66.47    1.51
   2   3   2   66.09    1.41
   2  -3  -2   65.45    1.45
  -2   3  -2   68.32    1.48
  -2  -3   2   65.11    1.47
  -2  -3   2   64.79    1.49
  -2  -3   2   64.34    1.45
  -2   3  -2   66.73    1.49
   2  -3  -2   64.81    1.50
   2  -3  -2   64.87    1.44
  -2   3  -2   65.73    1.49
   2  -3  -2   65.83    1.48
   2   3   2   67.43    1.38
   2   3   2   67.41    1.49
   2   3   2   64.41    1.46
   2   3   2   65.04    1.39
  -2  -3   2   63.83    1.39
   2  -3  -2   64.70    1.45
  -2  -3   2   64.90    1.40
   3  -3   2  250.60    5.06
  -3   3   2  252.58    5.10
   3  -3   2  250.52    5.03
   3   3  -2  250.41    5.07
  -3   3   2  248.56    5.07
  -3  -3  -2  242.85    4.98
   3  -3   2  249.54    5.10
  -3  -3  -2  242.10    4.93
   3   3  -2  246.24    5.10
  -3   3   2  249.60    5.06
  -3  -3  -2  244.41    5.03
   3   3  -2  247.13    5.09
  -3  -3  -2  245.00    5.03
  -3  -3  -2  249.53    5.02
  -3   3   2  244.56    5.09
   3  -3   2  248.80    5.03
   3  -3   2  244.13    5.09
   3   3  -2  249.14    5.14
   3   3   2  250.89    4.92
  -3   3  -2  250.62    4.98
   3  -3  -2  242.74    5.06
   3   3   2  240.41    5.05
  -3  -3   2  251.57    4.94
  -3   3  -2  247.22    5.10
   3  -3  -2  252.61    5.12
   3  -3  -2  251.52    5.12
  -3   3  -2  254.54    5.06
  -3  -3   2  235.19    5.28
   3  -3  -2  249.39    5.06
  -3  -3   2  244.43    5.04
   3   3   2  253.84    5.09
   3   3   2  248.28    5.02
  -3  -3   2  246.56    5.09
  -3   3  -2  253.40    4.99
   3  -3  -2  243.73    5.06
  -3  -3   2  240.69    4.93
  -3   3  -2  253.38    5.10
   3   3   2  249.20    4.99
  -3  -3   2  244.36    5.06
   3  -3  -2  246.31    5.06
   4   3  -2    0.11    0.06
   4  -3   2    0.08    0.06
   4   3  -2    0.29    0.07
  -4  -3  -2    0.21    0.07
   4  -3   2    0.17    0.06
  -4   3   2    0.17    0.07
   4  -3   2    0.03    0.06
   4   3  -2    0.22    0.09
  -4  -3  -2    0.17    0.06
  -4   3   2    0.27    0.07
  -4  -3  -2    0.23    0.06
   4   3  -2    0.33    0.10
   4  -3   2    0.18    0.07
  -4  -3   2    0.13    0.07
   4  -3  -2    0.17    0.08
  -4  -3   2    0.24    0.08
  -4   3  -2    0.09    0.09
  -4  -3   2    0.24    0.04
   4   3   2    0.11    0.07
  -4   3  -2    0.29    0.06
  -4  -3   2    0.20    0.04
   4   3   2    0.16    0.06
   4  -3  -2    0.13    0.07
   4  -3  -2    0.19    0.07
  -4  -3   2    0.25    0.08
   4   3   2    0.26    0.12
  -4   3  -2    0.15    0.06
   4   3   2    0.14    0.06
   4  -3  -2    0.30    0.09
   5   3  -2   58.35    1.49
   5  -3   2   55.97    1.36
   5  -3   2   56.24    1.37
   5   3  -2   57.17    1.41
   5  -3   2   56.61    1.34
  -5   3   2   47.71    1.44
   5   3  -2   54.62    1.43
  -5  -3  -2   54.94    1.35
  -5  -3  -2   54.99    1.31
  -5   3   2   55.14    1.33
   5  -3   2   56.71    1.43
   5   3  -2   56.72    1.43
  -5   3  -2   57.70    1.26
   5   3   2   58.17    1.42
   5  -3  -2   55.81    1.35
   5  -3  -2   54.51    1.41
   5  -3  -2   56.51    1.45
   5  -3  -2   55.14    1.43
   5  -3  -2   55.13    1.42
   5   3   2   56.29    1.35
   5   3   2   54.99    1.38
  -5  -3   2   56.75    1.41
  -5   3  -2   55.42    1.32
   6  -3   2    0.24    0.09
   6   3  -2    0.20    0.09
   6   3  -2    0.23    0.10
   6   3  -2    0.03    0.06
   6   3  -2    0.18    0.09
   6  -3   2    0.36    0.09
  -6  -3  -2    0.20    0.07
   6  -3   2    0.14    0.09
   6  -3   2    0.20    0.08
   6  -3  -2    0.15    0.08
  -6  -3   2    0.32    0.10
   6  -3  -2    0.13    0.08
   6  -3  -2    0.12    0.08
   6   3   2    0.19    0.08
   6  -3  -2    0.11    0.08
  -6   3  -2    0.32    0.11
   6   3   2    0.15    0.08
   6  -3  -2    0.13    0.08
   6   3   2    0.07    0.08
   7  -3   2   70.46    1.79
   7   3  -2   73.52    1.84
   7  -3   2   70.57    1.69
   7  -3   2   71.73    1.77
  -7   3   2   74.11    1.78
   7   3  -2   71.53    1.85
   7   3  -2   69.46    1.83
   7  -3   2   72.15    1.87
   7  -3   2   71.87    1.85
  -7  -3  -2   70.60    1.66
   7   3  -2   75.04    1.93
   7  -3  -2   70.37    1.84
  -7   3  -2   71.82    1.59
   7   3   2   72.63    1.78
   7  -3  -2   71.29    1.85
   7   3   2   61.91    2.13
   7   3   2   71.34    1.84
   7  -3  -2   71.54    1.84
   7   3   2   72.07    1.82
   7  -3  -2   74.52    1.90
   7  -3  -2   71.14    1.70
   8  -3   2    3.45    0.30
   8  -3   2    4.16    0.37
   8  -3   2    4.30    0.27
   8  -3   2    4.56    0.34
   8   3  -2    3.94    0.33
   8   3  -2    4.36    0.35
  -8   3   2    4.26    0.31
   8  -3   2    4.52    0.37
  -8  -3  -2    4.69    0.27
   8   3  -2    4.59    0.39
   8   3  -2    4.22    0.36
   8  -3  -2    4.59    0.37
   8   3   2    4.68    0.34
   8   3   2    3.83    0.33
   8   3   2    4.20    0.35
   8  -3  -2    4.04    0.35
  -8  -3   2    4.43    0.31
   8   3   2    4.38    0.36
   8  -3  -2    3.94    0.33
   8  -3  -2    4.48    0.38
   8  -3  -2    4.91    0.29
   9   3  -2   13.49    0.67
  -9   3   2   13.18    0.58
   9  -3   2   12.12    0.96
   9  -3   2   12.93    0.51
   9   3  -2   12.15    0.68
   9  -3   2   12.83    0.62
   9   3  -2   12.69    0.65
   9   3  -2   13.69    0.72
   9  -3   2   12.61    0.91
   9  -3   2   13.08    0.86
   9  -3  -2   12.16    0.64
   9  -3  -2   12.58    1.09
  -9  -3   2   13.12    0.60
   9  -3  -2   12.26    0.51
   9  -3  -2   14.08    0.72
   9  -3  -2   15.63    0.99
   9   3   2   12.93    0.63
   9   3   2   12.51    0.64
   9   3   2   12.34    0.62
   9   3   2   13.26    0.69
  10  -3   2   19.27    0.84
  10  -3   2   17.36    0.62
  10   3  -2   19.68    0.93
  10  -3   2   17.27    0.77
  10   3  -2   18.64    0.84
  10  -3   2   18.31    0.86
  10   3  -2   14.85    0.78
 -10   3   2   18.33    0.72
  10   3  -2   18.72    0.86
  10  -3   2   18.09    0.86
 -10  -3   2   18.26    0.74
  10  -3  -2   18.05    0.84
  10  -3  -2   17.42    0.64
  10  -3  -2   17.55    0.82
  10   3   2   19.41    1.13
  10   3   2   18.05    0.83
  10  -3  -2   18.42    0.86
  10   3   2   18.71    0.87
  10   3   2   17.10    0.78
  10  -3  -2   19.57    0.89
  11   3  -2   36.35    1.31
  11  -3   2   33.62    1.21
  11  -3   2   36.47    1.31
  11  -3   2   36.55    1.33
  11  -3   2   34.03    0.98
  11  -3   2   35.27    1.33
  11   3  -2   34.59    1.32
  11   3  -2   35.87    1.39
  11  -3  -2   36.03    1.37
  11   3   2   35.37    1.26
  11  -3  -2   36.71    1.34
  11  -3  -2   31.84    1.50
  11  -3  -2   35.59    1.33
  11   3   2   32.54    1.22
  11   3   2   35.74    1.30
  11   3   2   36.05    1.35
  11  -3  -2   34.74    1.01
  12  -3   2    0.11    0.15
  12  -3   2    0.23    0.10
  12   3  -2    0.14    0.16
  12   3  -2    0.12    0.14
  12  -3   2    0.10    0.17
  12   3  -2   -0.04    0.12
  12  -3   2    0.14    0.17
  12  -3  -2    0.27    0.11
  12   3   2    0.13    0.14
  12   3   2   -0.02    0.12
  12  -3  -2   -0.06    0.13
  12   3   2   -0.01    0.15
  12  -3  -2    0.22    0.14
  12  -3  -2    0.13    0.14
  13  -3   2    5.82    0.54
  13   3  -2    4.70    0.53
  13   3  -2    4.68    0.48
  13   3  -2    5.27    0.55
  13  -3   2    5.56    0.52
  13  -3   2    6.07    0.61
  13  -3  -2    4.95    0.37
  13  -3  -2    5.71    0.54
  13   3   2    4.71    0.50
  13   3   2    5.09    0.48
  13   3   2    4.58    0.51
  13  -3  -2    6.43    0.62
  13  -3  -2    5.73    0.60
  14   3  -2    0.04    0.18
  14   3  -2    0.37    0.20
  14  -3   2   -0.02    0.16
  14  -3   2    0.02    0.18
  14   3  -2   -0.31    0.13
  14  -3   2    0.40    0.20
  14   3   2   -0.27    0.12
  14  -3  -2   -0.28    0.12
  14   3   2   -0.01    0.17
  14  -3  -2   -0.01    0.18
  14   3   2    0.19    0.17
  14  -3  -2   -0.15    0.15
  15   3  -2    6.62    0.66
  15  -3   2    7.37    0.71
  15   3  -2    8.23    0.74
  15  -3   2    7.93    0.71
  15   3  -2    7.96    0.76
  15  -3   2    7.59    0.71
  15  -3  -2    8.38    0.74
  15   3   2    7.88    0.72
  15  -3  -2    7.29    0.73
  15   3   2    7.54    0.71
  15  -3  -2    7.42    0.72
  15   3   2    7.94    0.68
  16   3  -2   -0.23    0.22
  16  -3   2    0.03    0.24
  16   3  -2    0.02    0.33
  16   3  -2    0.10    0.17
  16  -3   2    0.02    0.41
  16  -3   2   -0.56    0.30
  16   3   2   -0.28    0.17
  16  -3  -2    0.33    0.24
  16  -3  -2   -0.36    0.27
  16   3   2   -0.24    0.22
  16   3   2   -0.11    0.21
  16  -3  -2    0.21    0.27
  17   3  -2    0.50    0.34
  17   3  -2    0.15    0.37
  17   3   2   -0.03    0.23
  17  -3  -2   -0.56    0.31
   0   4  -2   85.93    2.05
   0  -4   2   95.08    2.04
   0   4  -2   91.31    2.03
   0  -4  -2   96.23    2.05
   0  -4   2   94.29    2.04
   0  -4   2   93.08    2.02
   0   4   2   94.26    1.94
   0  -4   2   92.85    2.06
   0  -4   2   97.35    2.06
   0   4  -2   94.65    2.04
   0  -4  -2   95.07    1.96
   0  -4  -2   95.73    1.95
   0   4  -2   95.41    2.05
   0   4   2   95.17    2.06
   0  -4  -2   92.03    2.07
   0   4   2   97.66    2.09
   0   4   2   96.30    1.96
   0   4  -2   95.16    2.06
   0   4   2   95.52    2.05
   0  -4  -2   96.61    2.07
  -1  -4  -2   12.07    0.41
   1  -4   2    9.88    0.53
  -1   4   2   12.31    0.42
  -1   4   2   12.65    0.36
   1   4  -2   12.55    0.40
   1   4  -2   12.60    0.44
  -1  -4  -2   12.74    0.42
   1  -4   2   11.45    0.55
   1   4  -2   12.05    0.41
   1   4  -2   12.80    0.42
  -1   4   2   12.29    0.43
   1  -4   2   12.04    0.41
  -1   4   2   12.11    0.41
  -1  -4  -2   12.74    0.39
  -1  -4  -2   12.86    0.34
  -1  -4  -2   12.55    0.32
   1  -4   2   12.84    0.41
   1  -4   2   12.34    0.41
   1   4  -2   12.12    0.38
   1   4   2   12.96    0.39
  -1  -4   2   12.51    0.43
  -1   4  -2   12.07    0.39
   1  -4  -2   12.29    0.36
  -1   4  -2   12.69    0.42
  -1  -4   2   11.65    0.46
   1  -4  -2   12.34    0.36
   1   4   2   12.81    0.35
   1   4   2   12.22    0.43
   1   4   2   11.99    0.32
  -1  -4   2   12.68    0.39
  -1   4  -2   12.26    0.40
   1  -4  -2   12.84    0.42
  -1  -4   2   12.41    0.39
  -1  -4   2   12.87    0.43
   1  -4  -2   12.27    0.43
   1   4   2   12.23    0.41
  -1   4  -2   12.61    0.41
   1  -4  -2   12.22    0.43
  -2   4   2   10.33    0.40
   2   4  -2   11.62    0.39
  -2  -4  -2   10.61    0.34
  -2   4   2   10.99    0.39
  -2  -4  -2   10.96    0.39
  -2  -4  -2   10.45    0.38
   2  -4   2   10.46    0.39
   2   4  -2   10.78    0.40
   2   4  -2   10.56    0.42
   2  -4   2   11.53    0.39
   2  -4   2   10.66    0.39
   2  -4   2   10.63    0.38
  -2  -4  -2   10.39    0.30
   2  -4   2   10.85    0.39
  -2   4   2   10.96    0.36
   2   4  -2   10.59    0.39
  -2  -4  -2   10.74    0.33
  -2   4  -2   10.64    0.35
  -2   4  -2   10.71    0.39
   2   4   2   11.11    0.39
   2  -4  -2   10.90    0.41
   2  -4  -2   10.89    0.36
   2   4   2   10.89    0.34
   2   4   2   11.00    0.34
   2  -4  -2   11.06    0.42
  -2  -4   2   10.64    0.34
   2  -4  -2   11.00    0.40
  -2  -4   2   10.85    0.34
  -2  -4   2   10.18    0.51
  -2  -4   2   10.88    0.42
   2   4   2   10.66    0.31
   2   4   2   11.19    0.41
  -2   4  -2   10.68    0.38
   2  -4  -2   11.01    0.37
  -2   4  -2   10.71    0.40
  -2  -4   2   10.95    0.38
   2  -4  -2   10.60    0.36
  -2  -4   2   10.74    0.40
  -2   4  -2   10.36    0.36
   3  -4   2  169.20    3.56
   3   4  -2  171.66    3.60
   3   4  -2  177.33    3.67
  -3   4   2  165.96    3.59
   3   4  -2  172.83    3.57
   3  -4   2  175.12    3.59
  -3  -4  -2  169.07    3.45
  -3   4   2  170.02    3.58
  -3   4   2  173.32    3.62
  -3  -4  -2  161.84    3.59
   3  -4   2  151.60    3.65
  -3  -4  -2  169.17    3.47
   3   4  -2  170.56    3.62
  -3   4  -2  175.55    3.52
   3   4   2  173.26    3.62
  -3  -4   2  169.54    3.46
  -3  -4   2  168.99    3.45
   3  -4  -2  167.90    3.55
   3   4   2  172.46    3.52
  -3  -4   2  170.17    3.54
   3  -4  -2  171.08    3.57
   3  -4  -2  166.67    3.57
   3   4   2  168.99    3.44
   3  -4  -2  170.53    3.63
  -3   4  -2  164.35    3.61
   3   4   2  173.95    3.48
   3  -4  -2  170.08    3.57
  -3   4  -2  170.56    3.62
  -3  -4   2  166.90    3.56
   3  -4  -2  171.56    3.59
  -3  -4   2  168.50    3.61
  -3  -4   2  170.47    3.63
   3   4   2  166.92    3.58
   3  -4  -2  173.18    3.63
  -3   4  -2  171.84    3.57
  -4  -4  -2  127.95    2.74
  -4  -4  -2  126.73    2.73
   4   4  -2  112.47    2.94
  -4  -4  -2  125.82    2.58
   4  -4   2  128.09    2.83
   4   4  -2  127.44    2.82
  -4  -4  -2  123.64    2.76
   4   4  -2  131.56    2.88
   4  -4   2  129.55    2.77
  -4   4   2  131.16    2.82
   4   4  -2  129.03    2.81
   4  -4   2  126.85    2.76
  -4   4  -2  134.53    2.70
   4   4   2  129.58    2.83
  -4   4  -2  128.22    2.82
  -4  -4   2  130.02    2.82
   4   4   2  126.93    2.74
  -4  -4   2  125.65    2.59
   4   4   2  131.03    2.70
   4  -4  -2  125.66    2.79
   4  -4  -2  118.25    3.02
  -4  -4   2  127.35    2.60
   4   4   2  123.32    2.57
   4  -4  -2  124.99    2.78
   4   4   2  125.23    2.77
   4  -4  -2  129.61    2.84
   5   4  -2   16.00    0.63
   5  -4   2   14.46    0.58
   5   4  -2   14.89    0.59
   5   4  -2   14.82    0.58
  -5  -4  -2   13.87    0.49
   5  -4   2   14.88    0.53
   5  -4   2   14.19    0.53
  -5  -4  -2   14.43    0.51
  -5   4   2   13.56    0.55
   5   4  -2   15.80    0.58
   5  -4   2   14.36    0.54
   5   4   2   14.61    0.58
  -5   4  -2   15.21    0.47
   5   4   2   15.64    0.52
   5  -4  -2   15.25    0.59
   5   4   2   14.61    0.55
   5  -4  -2   14.89    0.56
   5   4   2   15.03    0.54
   5  -4  -2   14.20    0.57
  -5  -4   2   15.41    0.58
   5  -4  -2   14.95    0.60
   5  -4  -2   14.55    0.53
   6   4  -2   24.74    0.84
   6  -4   2   24.39    0.86
   6  -4   2   26.20    0.78
   6  -4   2   25.29    0.81
  -6  -4  -2   25.42    0.75
   6  -4   2   25.12    0.85
   6   4  -2   25.79    0.83
   6   4  -2   25.29    0.85
   6   4  -2   25.88    0.91
   6  -4  -2   25.12    0.78
   6  -4  -2   24.96    0.83
  -6  -4   2   24.83    0.81
   6   4   2   24.85    0.77
   6   4   2   25.06    0.80
  -6   4  -2   23.77    0.89
   6   4   2   25.95    0.86
   6   4   2   24.84    0.81
   6  -4  -2   25.30    0.87
   6  -4  -2   24.39    0.85
   6  -4  -2   24.82    0.84
   7   4  -2   10.12    0.51
   7   4  -2   10.77    0.52
   7   4  -2    9.92    0.52
   7  -4   2   10.55    0.50
   7  -4   2    9.61    0.52
   7  -4   2   10.65    0.54
   7  -4   2   10.84    0.49
  -7   4   2   10.70    0.48
  -7  -4  -2    9.93    0.42
   7   4  -2   10.38    0.56
   7  -4   2   10.24    0.45
   7  -4  -2   10.63    0.55
   7   4   2   10.38    0.47
   7  -4  -2   10.45    0.53
   7   4   2    9.39    0.48
  -7  -4   2    9.52    0.47
   7  -4  -2   10.82    0.54
   7   4   2   10.62    0.54
  -7   4  -2   10.09    0.37
   7   4   2   10.36    0.50
   7  -4  -2    9.88    0.45
   8  -4   2    5.70    0.42
  -8   4   2    5.76    0.37
   8   4  -2    5.58    0.40
   8  -4   2    5.94    0.40
   8  -4   2    5.82    0.35
   8  -4   2    5.71    0.44
   8   4  -2    6.15    0.46
   8  -4   2    5.56    0.39
  -8  -4  -2    5.53    0.32
   8   4  -2    6.21    0.44
   8   4  -2    5.95    0.42
   8  -4  -2    6.04    0.36
   8  -4  -2    5.67    0.41
   8   4   2    6.65    0.46
   8   4   2    5.44    0.38
   8   4   2    5.95    0.39
   8  -4  -2    5.83    0.44
   8  -4  -2    6.52    0.45
   8  -4  -2    5.76    0.42
   8   4   2    5.76    0.41
   9  -4   2    0.94    0.18
  -9   4   2    1.37    0.21
   9  -4   2    0.95    0.20
   9   4  -2    1.12    0.40
   9  -4   2    1.28    0.24
   9  -4   2    1.46    0.20
   9   4  -2    0.69    0.17
   9  -4   2    1.01    0.23
   9   4  -2    1.02    0.19
   9   4  -2    0.68    0.19
   9  -4  -2    0.86    0.17
   9   4   2    0.95    0.39
   9   4   2    1.03    0.21
  -9  -4   2    0.97    0.17
   9  -4  -2    0.83    0.21
   9  -4  -2    1.10    0.18
   9   4   2    1.64    0.22
   9  -4  -2    1.10    0.23
   9   4   2    0.88    0.19
   9  -4  -2    0.87    0.20
 -10   4   2   11.27    0.55
  10   4  -2   12.03    0.72
  10  -4   2   11.03    0.67
  10  -4   2   12.39    0.69
  10  -4   2   10.91    0.60
  10  -4   2   12.29    0.67
  10  -4   2   11.54    0.51
  10   4  -2   11.41    0.65
  10   4  -2   11.38    0.67
  10   4  -2   11.09    0.66
  10  -4  -2   11.69    0.52
  10  -4  -2   11.38    0.67
  10  -4  -2   11.16    0.64
 -10  -4   2   10.84    0.56
  10  -4  -2   12.09    0.70
  10   4   2   10.56    0.60
  10   4   2   11.22    0.68
  10   4   2   11.39    0.70
  10   4   2   11.26    0.65
  10  -4  -2   11.44    0.67
  11  -4   2   30.12    1.19
  11   4  -2   30.64    1.16
  11  -4   2   29.76    1.16
  11  -4   2   27.88    1.18
  11  -4   2   27.76    0.90
  11  -4   2   28.18    1.08
  11   4  -2   29.94    1.25
  11   4  -2   29.88    1.21
  11  -4  -2   29.53    0.93
  11   4   2   28.76    1.15
  11   4   2   25.90    1.08
  11  -4  -2   28.94    1.18
  11  -4  -2   30.13    1.19
  11  -4  -2   31.06    1.24
  11   4   2   29.73    1.21
  11   4   2   29.21    1.10
  12  -4   2    0.34    0.11
  12   4  -2    0.39    0.18
  12  -4   2    0.32    0.20
  12  -4   2    0.42    0.19
  12  -4   2    0.33    0.19
  12   4  -2    0.10    0.15
  12   4  -2    0.23    0.16
  12   4   2    0.18    0.17
  12   4   2    0.37    0.19
  12   4   2    0.37    0.18
  12  -4  -2    0.36    0.21
  12  -4  -2    0.28    0.11
  12  -4  -2    0.25    0.16
  12  -4  -2    0.24    0.18
  13   4  -2    0.35    0.20
  13  -4   2    0.45    0.15
  13  -4   2    0.86    0.32
  13   4  -2    0.42    0.24
  13   4  -2    0.51    0.25
  13  -4   2    0.72    0.28
  13   4   2    0.81    0.23
  13  -4  -2    0.76    0.30
  13  -4  -2    0.41    0.30
  13  -4  -2    0.74    0.24
  13   4   2    0.82    0.26
  13   4   2    0.70    0.23
  13  -4  -2    0.56    0.15
  14   4  -2   10.87    0.87
  14  -4   2   12.97    0.86
  14  -4   2   11.47    0.81
  14   4  -2   11.55    0.83
  14   4  -2   12.73    0.86
  14  -4   2   12.57    0.87
  14  -4  -2   11.94    0.84
  14   4   2   11.17    0.83
  14   4   2   11.14    0.80
  14   4   2   12.03    0.80
  14  -4  -2   12.31    0.86
  14  -4  -2   11.76    0.86
  15   4  -2    0.42    0.23
  15  -4   2    0.49    0.24
  15  -4   2    0.68    0.28
  15   4  -2    0.18    0.21
  15  -4   2    0.42    0.21
  15   4  -2    0.60    0.24
  15   4   2    0.53    0.22
  15   4   2    0.57    0.24
  15  -4  -2    0.24    0.22
  15  -4  -2    0.36    0.22
  15  -4  -2    0.45    0.24
  15   4   2    0.52    0.29
  16  -4   2    0.72    0.33
  16   4  -2    0.72    0.31
  16   4  -2    0.94    0.29
  16  -4   2    0.82    0.32
  16  -4   2    0.71    0.31
  16   4  -2    0.56    0.27
  16   4   2    1.13    0.37
  16  -4  -2    0.20    0.23
  16  -4  -2    0.98    0.34
  16  -4  -2    1.07    0.46
  16   4   2    0.81    0.33
   0   5  -2    0.02    0.05
   0  -5   2    0.06    0.04
   0   5   2   -0.01    0.05
   0  -5  -2    0.05    0.05
   0   5  -2   -0.05    0.04
   0  -5   2   -0.10    0.03
   0   5  -2    0.01    0.05
   0  -5   2   -0.04    0.04
   0   5   2   -0.03    0.03
   0   5   2   -0.01    0.04
   0  -5  -2   -0.03    0.04
   0  -5   2   -0.01    0.04
   0   5  -2   -0.05    0.03
   0  -5  -2    0.12    0.06
   0  -5   2    0.00    0.05
   0  -5  -2   -0.01    0.03
   0   5   2   -0.01    0.03
   0   5   2    0.00    0.04
   0   5  -2    0.03    0.04
   1  -5   2    8.28    0.34
  -1   5   2    7.04    0.27
   1   5  -2    7.46    0.34
   1   5  -2    7.38    0.31
  -1   5   2    7.16    0.33
   1   5  -2    7.14    0.38
   1  -5   2    6.81    0.30
  -1  -5  -2    7.34    0.30
   1  -5   2    7.13    0.31
  -1  -5  -2    6.97    0.25
   1  -5   2    7.04    0.32
  -1   5   2    7.05    0.31
  -1  -5  -2    6.84    0.32
  -1  -5  -2    6.86    0.32
  -1   5   2    7.07    0.27
   1   5  -2    6.93    0.28
   1   5  -2    7.14    0.32
   1  -5   2    7.02    0.32
  -1  -5  -2    6.98    0.23
  -1  -5   2    6.72    0.30
   1  -5  -2    6.54    0.26
   1  -5  -2    7.46    0.34
  -1   5  -2    7.32    0.31
  -1   5  -2    7.21    0.30
  -1  -5   2    6.93    0.33
   1  -5  -2    7.31    0.32
   1  -5  -2    6.75    0.26
   1  -5  -2    6.73    0.33
  -1   5  -2    7.18    0.31
   1   5   2    6.82    0.34
  -1   5  -2    6.86    0.30
  -1  -5   2    7.14    0.30
  -1  -5   2    6.58    0.29
  -1   5  -2    7.21    0.32
   1   5   2    7.26    0.26
   1   5   2    6.82    0.29
   1   5   2    7.51    0.33
  -1  -5   2    7.02    0.33
   1   5   2    7.05    0.23
   2   5  -2  105.12    2.39
  -2  -5  -2  108.09    2.38
  -2  -5  -2  108.61    2.37
   2  -5   2  108.74    2.39
  -2  -5  -2  108.28    2.29
   2  -5   2  106.49    2.36
  -2  -5  -2  106.51    2.21
   2   5  -2   91.04    2.51
  -2   5   2  106.46    2.38
  -2   5   2  110.80    2.40
   2   5  -2  108.71    2.33
   2   5  -2  109.34    2.37
   2   5  -2  107.97    2.42
  -2  -5  -2  106.52    2.26
  -2   5   2  107.95    2.30
   2  -5   2  104.77    2.35
   2  -5   2  108.62    2.36
   2  -5  -2  107.43    2.32
  -2  -5   2  107.15    2.31
  -2  -5   2  107.43    2.34
   2   5   2  107.13    2.22
   2  -5  -2  107.23    2.40
   2  -5  -2  105.56    2.30
   2  -5  -2  108.42    2.40
  -2   5  -2  108.27    2.37
   2   5   2  106.62    2.29
  -2  -5   2  106.17    2.28
   2   5   2  109.58    2.28
  -2   5  -2  106.67    2.36
   2  -5  -2  108.00    2.30
  -2  -5   2  110.12    2.39
   2   5   2  107.19    2.40
   2   5   2  106.59    2.37
  -2  -5   2  102.07    2.52
  -3  -5  -2   40.78    0.95
  -3  -5  -2   41.54    1.07
  -3   5   2   42.10    1.06
  -3  -5  -2   41.16    0.97
   3  -5   2   41.84    1.08
   3  -5   2   42.43    1.08
   3   5  -2   37.33    1.20
   3   5  -2   42.89    1.16
   3   5  -2   39.87    1.10
   3  -5   2   43.16    1.10
  -3  -5  -2   42.23    1.01
   3   5  -2   41.95    1.06
  -3   5   2   41.87    1.12
   3   5   2   38.87    1.25
   3  -5  -2   41.13    1.05
   3  -5  -2   42.01    1.12
  -3  -5   2   40.89    1.03
  -3   5  -2   41.45    1.09
   3  -5  -2   41.30    1.12
   3   5   2   41.96    1.03
   3   5   2   42.62    0.98
   3  -5  -2   41.37    1.10
   3   5   2   41.93    1.09
  -3  -5   2   40.83    1.12
  -3  -5   2   40.92    0.97
  -3  -5   2   42.23    0.98
   3  -5  -2   42.03    1.15
  -3  -5   2   41.47    1.11
   3  -5  -2   41.50    1.05
   3   5   2   40.92    0.96
  -3   5  -2   42.42    1.11
   4   5  -2   44.34    1.18
  -4  -5  -2   43.61    1.00
   4  -5   2   43.90    1.16
  -4  -5  -2   42.61    1.19
  -4  -5  -2   41.90    1.04
   4  -5   2   45.02    1.17
   4   5  -2   43.25    1.28
   4   5  -2   44.92    1.15
   4   5  -2   43.52    1.20
  -4   5   2   45.09    1.19
  -4  -5   2   45.08    1.01
  -4   5  -2   44.29    1.09
  -4   5  -2   44.05    1.19
   4   5   2   44.32    1.07
   4  -5  -2   44.92    1.21
   4   5   2   44.39    1.22
   4  -5  -2   44.78    1.17
   4  -5  -2   44.56    1.16
   4  -5  -2   44.71    1.18
   4   5   2   42.22    0.98
  -4  -5   2   43.05    1.01
   4   5   2   43.04    1.16
   4   5   2   44.63    1.12
   4  -5  -2   44.81    1.22
  -4  -5   2   44.26    1.19
   5   5  -2   49.01    1.38
  -5  -5  -2   47.66    1.03
   5  -5   2   47.27    1.27
  -5  -5  -2   45.17    1.17
   5   5  -2   45.54    1.30
   5   5  -2   48.26    1.27
   5  -5   2   48.23    1.32
   5   5  -2   47.39    1.30
  -5  -5  -2   47.81    1.23
   5  -5   2   48.65    1.27
  -5   5   2   47.75    1.29
   5  -5   2   46.14    1.25
   5   5   2   47.40    1.24
   5   5   2   47.32    1.28
  -5   5  -2   48.83    1.18
   5  -5  -2   48.72    1.34
   5  -5  -2   47.37    1.28
   5   5   2   48.62    1.20
  -5  -5   2   47.70    1.05
   5  -5  -2   48.36    1.33
   5  -5  -2   48.71    1.29
  -5  -5   2   47.14    1.05
   5   5   2   49.15    1.34
  -5  -5   2   48.51    1.30
  -5   5  -2   48.91    1.33
   5  -5  -2   48.89    1.28
   6  -5   2   15.33    0.60
   6   5  -2   15.79    0.62
   6  -5   2   15.31    0.62
   6   5  -2   15.80    0.70
   6   5  -2   14.86    0.64
   6  -5   2   15.73    0.65
  -6  -5  -2   14.98    0.56
   6  -5   2   15.34    0.59
   6  -5   2   15.44    0.65
   6   5  -2   15.77    0.64
   6  -5  -2   15.17    0.66
  -6   5  -2   15.15    0.55
   6   5   2   14.89    0.61
   6  -5  -2   14.48    0.63
   6   5   2   16.11    0.67
   6  -5  -2   15.21    0.62
   6  -5  -2   14.85    0.59
   6   5   2   15.66    0.60
  -6  -5   2   15.41    0.62
   6  -5  -2   15.18    0.63
   6   5   2   15.32    0.56
   7   5  -2   13.35    0.66
   7   5  -2   13.82    0.68
   7  -5   2   13.46    0.60
   7   5  -2   14.14    0.63
   7  -5   2   14.43    0.58
  -7  -5  -2   12.88    0.52
   7  -5   2   13.49    0.58
   7   5  -2   13.90    0.60
   7  -5   2   12.60    0.62
   7  -5   2   12.84    0.62
  -7   5   2   13.87    0.58
   7   5   2   12.97    0.59
   7  -5  -2   13.53    0.62
   7   5   2   13.91    0.56
  -7   5  -2   13.65    0.47
   7  -5  -2   13.88    0.58
   7   5   2   15.07    0.67
   7  -5  -2   13.36    0.64
   7  -5  -2   13.25    0.62
  -7  -5   2   13.47    0.59
   7   5   2   13.26    0.59
   7  -5  -2   13.06    0.62
   8   5  -2   27.97    0.99
   8   5  -2   23.69    1.14
   8  -5   2   27.65    0.90
   8   5  -2   28.67    1.09
   8   5  -2   27.24    1.01
   8  -5   2   27.33    1.02
  -8   5   2   28.39    0.93
  -8  -5  -2   26.72    0.91
   8  -5   2   26.94    0.98
   8  -5   2   26.32    0.95
   8  -5   2   28.15    1.03
   8  -5  -2   28.17    0.91
   8  -5  -2   26.03    0.99
   8  -5  -2   28.28    1.01
   8   5   2   26.62    0.96
   8   5   2   27.32    0.93
   8   5   2   27.83    0.98
   8  -5  -2   29.62    1.07
   8  -5  -2   28.51    1.03
   8   5   2   29.22    1.06
   9   5  -2    0.40    0.18
   9  -5   2    0.53    0.17
  -9  -5  -2    0.22    0.11
   9  -5   2    0.33    0.13
   9   5  -2    0.40    0.17
   9   5  -2    0.18    0.11
   9  -5   2   -0.01    0.12
   9  -5   2    0.10    0.11
  -9   5   2    0.10    0.12
   9   5  -2    0.36    0.15
   9  -5   2    0.27    0.11
   9   5   2    0.43    0.14
   9  -5  -2    0.29    0.14
  -9  -5   2    0.07    0.10
   9  -5  -2    0.21    0.10
   9  -5  -2    0.13    0.12
   9   5   2    0.19    0.12
   9   5   2    0.35    0.16
   9   5   2    0.13    0.11
   9  -5  -2    0.27    0.14
  10  -5   2    0.14    0.12
 -10   5   2    0.19    0.14
  10  -5   2    0.10    0.12
  10  -5   2   -0.03    0.09
  10   5  -2    0.08    0.11
  10  -5   2    0.31    0.13
  10   5  -2    0.07    0.11
  10   5  -2    0.05    0.13
  10  -5   2    0.28    0.18
 -10  -5   2    0.11    0.13
  10  -5  -2    0.09    0.11
  10   5   2    0.16    0.14
  10   5   2    0.15    0.14
  10  -5  -2    0.02    0.11
  10  -5  -2    0.09    0.09
  10   5   2    0.34    0.14
  10  -5  -2    0.00    0.12
  10   5   2   -0.03    0.10
  10  -5  -2    0.12    0.14
  11  -5   2    3.77    0.41
  11  -5   2    3.97    0.46
  11  -5   2    4.04    0.48
  11  -5   2    4.78    0.49
  11  -5   2    4.40    0.34
  11   5  -2    4.91    0.48
  11   5  -2    4.33    0.46
  11   5  -2    4.31    0.50
  11   5   2    4.00    0.42
  11   5   2    4.51    0.48
  11  -5  -2    3.85    0.34
  11  -5  -2    4.96    0.51
  11   5   2    4.37    0.45
  11  -5  -2    5.02    0.48
  11  -5  -2    4.60    0.48
  12  -5   2    4.72    0.33
  12  -5   2    4.27    0.52
  12   5  -2    4.33    0.43
  12   5  -2    4.42    0.49
  12   5  -2    5.68    0.56
  12  -5   2    4.59    0.47
  12  -5   2    5.14    0.49
  12  -5  -2    4.38    0.49
  12  -5  -2    4.79    0.51
  12   5   2    4.48    0.41
  12  -5  -2    3.63    0.43
  12  -5  -2    4.23    0.33
  12   5   2    3.80    0.46
  12   5   2    4.82    0.50
  13   5  -2    2.98    0.64
  13   5  -2    2.51    0.43
  13   5  -2    2.09    0.42
  13  -5   2    1.91    0.38
  13  -5   2    2.38    0.42
  13  -5   2    2.63    0.29
  13  -5   2    2.14    0.40
  13   5   2    1.99    0.33
  13  -5  -2    1.98    0.26
  13  -5  -2    1.93    0.41
  13  -5  -2    2.03    0.37
  13  -5  -2    2.27    0.41
  13   5   2    2.14    0.39
  14  -5   2    0.07    0.17
  14   5  -2    0.26    0.18
  14   5  -2    0.04    0.16
  14   5  -2    0.13    0.24
  14  -5   2    0.25    0.19
  14  -5   2    0.16    0.19
  14   5   2    0.24    0.19
  14  -5  -2    0.44    0.21
  14   5   2    0.24    0.19
  14  -5  -2   -0.13    0.17
  14   5   2    0.11    0.19
  14  -5  -2    0.32    0.21
  15   5  -2    0.09    0.20
  15   5  -2    0.16    0.23
  15  -5   2   -0.04    0.16
  15  -5   2   -0.14    0.17
  15  -5   2    0.22    0.19
  15   5  -2    0.09    0.17
  15   5   2   -0.22    0.17
  15   5   2    0.09    0.19
  15  -5  -2    0.08    0.19
  15  -5  -2    0.28    0.21
  15   5   2   -0.05    0.19
  15  -5  -2    0.21    0.19
  16  -5   2    0.24    0.22
  16   5  -2    0.36    0.25
  16  -5   2    0.57    0.25
  16  -5   2    0.54    0.30
  16  -5  -2    0.22    0.25
  16  -5  -2   -0.41    0.22
  16   5   2   -0.24    0.30
  16  -5  -2    0.56    0.29
  16   5   2    0.53    0.24
  16   5   2    0.11    0.27
   0   6   2   34.22    0.84
   0  -6   2   32.39    0.88
   0  -6   2   33.45    0.93
   0  -6   2   34.01    0.95
   0   6  -2   34.33    0.90
   0  -6   2   34.14    0.95
   0   6   2   32.98    0.81
   0  -6  -2   33.62    0.83
   0   6  -2   34.13    0.95
   0  -6   2   30.21    1.01
   0   6  -2   33.94    0.92
   0   6   2   34.41    0.97
   0  -6  -2   34.72    0.96
   0   6   2   34.79    1.05
   0  -6  -2   33.26    0.81
   0  -6  -2   32.30    0.94
   1   6  -2    0.42    0.09
  -1  -6  -2    0.50    0.11
   1   6  -2    0.58    0.11
  -1  -6  -2    0.93    0.13
  -1   6   2    0.35    0.08
   1  -6   2    0.58    0.11
  -1  -6  -2    0.51    0.11
  -1   6   2    0.74    0.10
  -1  -6  -2    0.62    0.09
   1   6  -2    0.69    0.14
  -1  -6  -2    0.77    0.08
  -1   6   2    0.69    0.10
   1  -6   2    0.69    0.12
   1  -6   2    0.68    0.13
  -1   6   2    0.44    0.10
   1   6  -2    0.55    0.11
   1  -6   2    0.44    0.09
   1   6  -2    0.42    0.09
  -1  -6   2    0.68    0.15
   1   6   2    0.46    0.11
  -1   6  -2    0.69    0.15
  -1   6  -2    0.57    0.11
   1  -6  -2    0.61    0.12
  -1  -6   2    0.50    0.10
   1  -6  -2    0.39    0.09
  -1  -6   2    0.67    0.11
  -1   6  -2    0.59    0.11
   1  -6  -2    0.66    0.17
   1   6   2    0.91    0.12
   1   6   2    0.42    0.09
  -1  -6   2    0.43    0.09
   1  -6  -2    0.54    0.11
   1   6   2    0.75    0.08
   1  -6  -2    0.67    0.11
   1   6   2    0.60    0.10
   2   6  -2    0.85    0.13
  -2  -6  -2    0.43    0.11
  -2  -6  -2    0.41    0.07
   2   6  -2    0.64    0.14
  -2   6   2    0.48    0.12
   2   6  -2    0.35    0.10
   2  -6   2    0.46    0.12
   2   6  -2    0.80    0.11
  -2   6   2    0.70    0.12
   2   6  -2    0.59    0.13
  -2  -6  -2    0.42    0.09
  -2  -6  -2    0.49    0.11
   2  -6   2    0.55    0.12
   2   6   2    0.37    0.10
  -2  -6   2    0.45    0.10
   2  -6  -2    0.43    0.09
   2   6   2    0.73    0.12
  -2  -6   2    0.46    0.10
   2   6   2    0.39    0.09
   2  -6  -2    0.30    0.07
  -2  -6   2    0.45    0.12
   2  -6  -2    0.42    0.11
  -2  -6   2    0.36    0.10
  -2   6  -2    0.58    0.12
   2   6   2    0.62    0.09
   2  -6  -2    0.42    0.12
   2   6   2    0.23    0.09
   2  -6  -2    0.41    0.09
   2  -6  -2    0.45    0.11
   3   6  -2    6.28    0.38
  -3   6   2    6.32    0.35
  -3   6   2    6.19    0.47
   3   6  -2    6.40    0.34
   3  -6   2    6.90    0.36
   3   6  -2    5.84    0.34
   3   6  -2    5.37    0.38
  -3  -6  -2    6.38    0.34
  -3  -6  -2    6.13    0.25
  -3  -6  -2    6.66    0.28
   3  -6   2    6.12    0.34
  -3  -6  -2    6.17    0.28
   3  -6  -2    6.20    0.35
   3   6   2    6.52    0.27
  -3  -6   2    6.56    0.28
  -3  -6   2    6.34    0.36
  -3   6  -2    6.10    0.31
  -3   6  -2    6.55    0.35
   3   6   2    6.27    0.30
  -3   6  -2    6.00    0.34
   3   6   2    6.08    0.34
   3  -6  -2    6.44    0.36
   3   6   2    6.22    0.27
   3  -6  -2    6.19    0.44
  -3  -6   2    6.09    0.28
   3  -6  -2    6.38    0.32
   3   6   2    6.22    0.37
  -4  -6  -2   45.40    1.11
   4   6  -2   48.57    1.37
   4   6  -2   48.46    1.23
   4  -6   2   48.28    1.27
  -4  -6  -2   46.08    1.23
   4  -6   2   46.60    1.26
   4   6  -2   46.54    1.28
   4   6  -2   48.23    1.28
  -4  -6  -2   45.25    1.09
  -4   6   2   47.07    1.27
   4  -6   2   48.33    1.28
  -4  -6   2   48.75    1.29
  -4  -6   2   46.10    1.18
  -4   6  -2   46.37    1.28
   4  -6  -2   48.21    1.28
   4   6   2   45.20    1.23
   4  -6  -2   47.97    1.24
  -4  -6   2   47.41    1.11
   4   6   2   45.81    1.26
  -4   6  -2   46.92    1.27
   4   6   2   46.19    1.08
   4  -6  -2   47.20    1.31
   4   6   2   47.15    1.14
   4   6   2   49.09    1.33
  -4   6  -2   45.68    1.18
   4  -6  -2   46.84    1.30
   5   6  -2    0.13    0.09
  -5  -6  -2    0.06    0.09
   5  -6   2    0.05    0.09
   5  -6   2    0.21    0.09
   5   6  -2    0.06    0.09
   5  -6   2    0.32    0.12
  -5   6   2    0.30    0.10
   5   6  -2    0.16    0.10
   5  -6   2    0.22    0.10
   5   6  -2    0.09    0.09
  -5  -6  -2    0.11    0.05
   5  -6  -2    0.63    0.14
  -5   6  -2    0.24    0.11
   5  -6  -2    0.26    0.10
   5   6   2    0.07    0.05
   5   6   2    0.18    0.08
   5  -6  -2    0.23    0.10
   5  -6  -2    0.26    0.11
  -5  -6   2    0.30    0.12
   5  -6  -2    0.40    0.12
  -5  -6   2    0.18    0.06
  -5   6  -2    0.06    0.05
   5   6   2    0.17    0.09
   5   6   2    0.27    0.11
   5   6   2    0.23    0.10
  -5  -6   2    0.24    0.06
   6   6  -2   28.69    0.97
  -6  -6  -2   27.97    0.88
   6   6  -2   27.64    0.96
   6   6  -2   29.70    0.94
   6  -6   2   29.09    1.01
   6   6  -2   29.49    1.04
   6  -6   2   28.01    0.97
   6  -6   2   28.21    0.94
   6  -6   2   29.42    0.93
   6  -6  -2   28.40    0.93
  -6  -6   2   28.82    0.95
   6  -6  -2   28.74    0.98
  -6   6  -2   28.25    0.82
   6   6   2   29.11    0.86
   6  -6  -2   29.74    1.01
   6   6   2   28.43    0.91
   6  -6  -2   28.50    0.95
   6   6   2   28.02    1.00
   6   6   2   28.17    0.94
   6  -6  -2   28.64    0.96
   7   6  -2    0.31    0.13
   7  -6   2    0.45    0.14
   7  -6   2    0.37    0.13
   7  -6   2    0.62    0.16
  -7  -6  -2    0.33    0.11
   7   6  -2    0.61    0.18
   7  -6   2    0.10    0.10
  -7   6   2    0.43    0.13
   7   6  -2    0.29    0.10
   7   6  -2    0.27    0.12
  -7  -6   2    0.25    0.11
   7   6   2    0.27    0.12
   7  -6  -2    0.63    0.18
   7   6   2    0.58    0.15
   7  -6  -2    0.42    0.14
   7  -6  -2    0.52    0.15
   7   6   2    0.60    0.18
   7   6   2    0.70    0.17
   7  -6  -2    0.24    0.13
   7  -6  -2    0.36    0.13
   8  -6   2   10.27    0.51
   8  -6   2    9.71    0.57
   8   6  -2   11.05    0.63
   8   6  -2   11.15    0.55
   8  -6   2    9.33    0.70
   8   6  -2    9.51    0.54
   8   6  -2   10.96    0.60
  -8   6   2    9.90    0.50
   8  -6   2    8.33    0.72
  -8  -6  -2    9.33    0.45
   8  -6  -2    9.98    0.51
   8  -6  -2    9.96    0.58
   8   6   2    9.38    0.53
  -8  -6   2    8.32    0.50
   8  -6  -2   11.05    0.59
   8   6   2    9.50    0.52
   8  -6  -2    9.83    0.55
   8   6   2   11.33    0.62
   8  -6  -2   10.71    0.58
   8   6   2   10.60    0.50
   9  -6   2    0.47    0.18
  -9  -6  -2    0.25    0.14
   9  -6   2    0.39    0.23
   9   6  -2    0.11    0.12
  -9   6   2    0.16    0.12
   9  -6   2    0.18    0.15
   9   6  -2    0.12    0.11
   9  -6   2    0.36    0.14
   9   6  -2    0.10    0.12
   9   6  -2    0.18    0.15
   9  -6   2    0.24    0.15
   9   6   2    0.12    0.10
   9  -6  -2    0.26    0.13
   9  -6  -2    0.28    0.12
   9  -6  -2    0.22    0.15
   9   6   2    0.31    0.13
  -9  -6   2    0.29    0.13
   9   6   2    0.33    0.14
   9  -6  -2    0.24    0.13
   9   6   2    0.50    0.16
   9  -6  -2   -0.02    0.11
  10  -6   2    0.46    0.16
  10  -6   2    0.16    0.14
 -10   6   2    0.38    0.19
  10  -6   2    0.35    0.17
  10  -6   2    0.31    0.17
  10   6  -2    0.20    0.15
  10   6  -2    0.50    0.21
  10   6  -2    0.35    0.15
  10  -6  -2    0.50    0.18
  10  -6  -2    0.19    0.14
  10  -6  -2    0.24    0.13
  10   6   2    0.37    0.17
 -10  -6   2    0.26    0.16
  10  -6  -2    0.37    0.20
  10   6   2    0.26    0.17
  10   6   2    0.31    0.17
  10  -6  -2    0.40    0.17
  11   6  -2    3.38    0.43
  11  -6   2    2.87    0.41
  11  -6   2    2.88    0.39
  11   6  -2    2.93    0.39
  11  -6   2    3.58    0.41
  11   6  -2    2.79    0.43
  11  -6   2    2.94    0.32
  11   6   2    3.11    0.40
  11  -6  -2    3.18    0.42
  11  -6  -2    3.09    0.33
  11  -6  -2    2.96    0.41
  11  -6  -2    3.32    0.43
  11   6   2    3.00    0.36
  11   6   2    2.61    0.41
  12   6  -2   -0.11    0.14
  12  -6   2    0.13    0.14
  12   6  -2   -0.14    0.12
  12   6  -2   -0.05    0.15
  12  -6   2   -0.05    0.13
  12  -6   2   -0.04    0.15
  12   6   2    0.20    0.15
  12   6   2   -0.06    0.13
  12   6   2   -0.14    0.13
  12  -6  -2   -0.10    0.12
  12  -6  -2    0.23    0.18
  12  -6  -2    0.19    0.18
  12  -6  -2    0.13    0.15
  13   6  -2    0.99    0.34
  13  -6   2    0.60    0.22
  13  -6   2    0.89    0.27
  13  -6   2    0.60    0.23
  13   6  -2    0.47    0.22
  13  -6   2    0.39    0.16
  13   6  -2    0.71    0.25
  13  -6  -2    0.32    0.23
  13  -6  -2    0.88    0.20
  13   6   2    0.81    0.23
  13   6   2    0.75    0.35
  13   6   2    0.51    0.22
  13  -6  -2    1.07    0.28
  13  -6  -2    1.06    0.32
  14   6  -2    5.40    0.63
  14  -6   2    5.73    0.59
  14   6  -2    4.84    0.57
  14   6  -2    4.87    0.55
  14  -6   2    6.13    0.62
  14  -6   2    4.96    0.59
  14   6   2    5.39    0.62
  14   6   2    5.63    0.59
  14   6   2    5.84    0.54
  14  -6  -2    5.57    0.61
  14  -6  -2    4.70    0.55
  14  -6  -2    5.88    0.61
  15   6  -2    0.68    0.31
  15   6  -2    1.04    0.32
  15   6  -2    0.81    0.30
  15  -6   2    0.74    0.31
  15  -6   2    1.01    0.29
  15  -6   2    0.70    0.32
  15   6   2    1.53    0.35
  15   6   2    0.86    0.25
  15  -6  -2    0.43    0.28
  15   6   2    0.35    0.23
  15  -6  -2    0.75    0.28
  15  -6  -2    1.17    0.34
  16   6  -2    1.11    0.38
  16  -6   2    2.19    0.47
  16  -6   2    1.67    0.40
  16   6  -2    1.63    0.43
  16   6  -2    1.88    0.46
  16  -6   2    1.16    0.34
  16   6   2    1.48    0.34
  16   6   2    0.95    0.36
  16  -6  -2    1.97    0.44
  16   6   2    1.95    0.45
  16  -6  -2    1.18    0.42
  16  -6  -2    2.18    0.43
   0  -7  -2   -0.14    0.04
   0   7   2   -0.07    0.05
   0   7   2   -0.09    0.04
   0  -7   2   -0.02    0.07
   0  -7   2   -0.04    0.06
   0  -7  -2   -0.09    0.05
   0   7   2   -0.03    0.06
   0   7  -2   -0.15    0.04
   0  -7   2    0.00    0.07
   0  -7  -2   -0.01    0.07
   0  -7  -2   -0.09    0.05
   0  -7  -2   -0.09    0.04
   0   7   2   -0.05    0.06
   0   7  -2   -0.11    0.05
   0   7  -2   -0.13    0.08
  -1  -7  -2    1.21    0.16
   1   7  -2    1.32    0.18
  -1  -7  -2    1.02    0.12
  -1  -7  -2    1.30    0.11
   1  -7   2    1.24    0.17
   1   7  -2    1.45    0.17
  -1   7   2    1.29    0.18
  -1   7   2    1.39    0.14
   1  -7   2    1.39    0.18
   1   7  -2    1.08    0.18
  -1  -7  -2    1.40    0.18
  -1   7   2    1.38    0.14
   1  -7   2    1.36    0.17
  -1   7  -2    1.11    0.16
  -1  -7   2    1.57    0.17
   1   7   2    1.20    0.11
   1  -7  -2    1.25    0.12
   1  -7  -2    1.34    0.14
   1   7   2    1.07    0.15
   1   7   2    1.38    0.14
   1  -7  -2    1.25    0.18
   1  -7  -2    0.94    0.15
   1  -7  -2    1.03    0.16
   1   7   2    1.49    0.20
  -1   7  -2    1.48    0.16
  -1   7  -2    0.98    0.16
  -1  -7   2    1.06    0.17
  -1  -7   2    1.16    0.17
   2   7  -2    0.05    0.07
  -2  -7  -2    0.16    0.08
  -2   7   2    0.05    0.06
   2   7  -2    0.06    0.08
  -2  -7  -2    0.07    0.06
   2  -7   2    0.01    0.06
   2  -7   2    0.30    0.11
  -2  -7  -2    0.18    0.13
  -2  -7  -2    0.05    0.04
  -2   7   2    0.04    0.07
   2   7  -2   -0.04    0.06
   2  -7   2    0.18    0.07
  -2   7  -2    0.03    0.06
  -2  -7   2    0.12    0.07
  -2   7  -2    0.15    0.09
   2   7   2    0.07    0.05
  -2   7  -2    0.21    0.08
   2  -7  -2    0.03    0.06
   2  -7  -2    0.00    0.07
   2  -7  -2    0.05    0.07
  -2  -7   2    0.07    0.08
   2   7   2    0.16    0.08
  -2  -7   2    0.04    0.08
   2   7   2   -0.02    0.07
   2   7   2    0.01    0.06
   3   7  -2    3.84    0.25
   3  -7   2    3.28    0.26
  -3  -7  -2    3.16    0.26
   3  -7   2    3.35    0.27
   3   7  -2    3.28    0.29
   3   7  -2    2.81    0.24
  -3   7   2    2.93    0.25
   3  -7   2    2.82    0.24
   3   7  -2    3.10    0.24
  -3  -7  -2    3.27    0.21
   3   7  -2    3.30    0.26
  -3   7   2    3.13    0.23
  -3  -7  -2    3.15    0.24
   3   7   2    3.37    0.23
   3  -7  -2    3.38    0.23
  -3   7  -2    3.42    0.27
   3   7   2    3.45    0.19
  -3   7  -2    2.92    0.24
   3   7   2    3.16    0.20
  -3  -7   2    2.98    0.25
   3  -7  -2    2.86    0.25
   3  -7  -2    3.40    0.27
  -3  -7   2    3.16    0.21
   3   7   2    3.05    0.27
  -3   7  -2    2.76    0.23
   4   7  -2    1.57    0.23
   4   7  -2    2.02    0.23
  -4   7   2    1.87    0.21
   4  -7   2    1.93    0.23
  -4  -7  -2    1.90    0.21
  -4  -7  -2    1.56    0.14
   4  -7   2    1.69    0.20
   4   7  -2    1.71    0.21
   4   7  -2    1.67    0.20
  -4  -7  -2    1.52    0.15
   4  -7   2    1.39    0.21
  -4   7   2    1.79    0.20
   4  -7  -2    1.48    0.22
   4  -7  -2    1.68    0.21
  -4  -7   2    1.81    0.16
  -4   7  -2    1.87    0.18
   4   7   2    1.94    0.17
  -4   7  -2    1.80    0.22
   4   7   2    2.03    0.22
   4  -7  -2    1.65    0.21
   4   7   2    1.57    0.24
   4  -7  -2    1.71    0.20
   4   7   2    1.65    0.15
  -4  -7   2    1.83    0.17
  -4  -7   2    1.97    0.23
   4   7   2    1.96    0.20
  -4   7  -2    1.91    0.22
   5   7  -2    0.64    0.13
   5  -7   2    0.63    0.13
   5   7  -2    0.94    0.18
   5  -7   2    0.66    0.12
   5   7  -2    1.17    0.16
   5  -7   2    0.72    0.15
  -5  -7  -2    0.78    0.10
   5   7  -2    1.45    0.23
   5  -7   2    0.83    0.16
  -5   7   2    1.08    0.16
  -5   7  -2    0.64    0.14
   5   7   2    0.87    0.15
  -5  -7   2    0.64    0.12
   5  -7  -2    0.71    0.14
  -5  -7   2    0.88    0.11
   5  -7  -2    1.07    0.19
   5  -7  -2    0.72    0.13
   5   7   2    0.67    0.14
  -5  -7   2    0.81    0.11
   5   7   2    0.86    0.20
   5  -7  -2    0.88    0.17
   5   7   2    0.65    0.15
  -5   7  -2    0.76    0.11
   6  -7   2    9.40    0.52
   6  -7   2   10.24    0.53
   6  -7   2   10.40    0.52
  -6  -7  -2   10.17    0.48
   6   7  -2    9.65    0.49
  -6  -7  -2    9.39    0.31
   6   7  -2   10.26    0.54
   6  -7   2    9.63    0.51
   6   7  -2    9.47    0.57
  -6  -7   2   10.29    0.52
  -6  -7   2    9.45    0.32
  -6   7  -2    9.38    0.52
   6   7   2   10.01    0.57
   6  -7  -2   10.50    0.52
   6  -7  -2   10.11    0.52
   6   7   2    9.92    0.49
  -6   7  -2   10.17    0.44
   6  -7  -2    9.51    0.53
   6  -7  -2    9.46    0.51
  -6  -7   2    9.66    0.32
   6   7   2    9.77    0.51
   6   7   2   10.77    0.45
   6  -7  -2   10.30    0.56
   7  -7   2    0.25    0.12
   7   7  -2    0.20    0.11
   7   7  -2    0.35    0.15
   7  -7   2    0.42    0.15
   7   7  -2    0.28    0.13
   7  -7   2    0.21    0.12
   7   7  -2    0.36    0.13
   7  -7   2    0.19    0.12
  -7  -7  -2    0.26    0.10
   7  -7   2    0.28    0.13
  -7   7   2    0.41    0.13
   7  -7  -2    0.13    0.11
   7   7   2    0.35    0.13
   7   7   2    0.22    0.11
  -7   7  -2    0.51    0.11
   7   7   2    0.17    0.12
   7   7   2    0.18    0.10
   7  -7  -2    0.27    0.15
   7  -7  -2    0.33    0.12
  -7  -7   2    0.38    0.14
   7  -7  -2    0.24    0.12
   7  -7  -2    0.28    0.14
   8  -7   2    0.57    0.16
  -8   7   2    0.81    0.17
   8   7  -2    0.77    0.19
   8  -7   2    0.64    0.14
   8  -7   2    0.75    0.20
   8  -7   2    0.60    0.17
   8  -7   2    0.27    0.14
  -8  -7  -2    0.97    0.18
   8   7  -2    1.15    0.26
   8   7  -2    0.73    0.18
   8   7   2    0.74    0.22
   8  -7  -2    0.51    0.17
   8  -7  -2    0.75    0.21
   8  -7  -2    0.85    0.21
   8   7   2    0.57    0.16
   8  -7  -2    0.69    0.18
  -8  -7   2    0.61    0.17
   8  -7  -2    1.05    0.27
   8   7   2    0.42    0.14
   8   7   2    0.58    0.15
   9  -7   2    1.17    0.24
   9   7  -2    1.54    0.38
   9  -7   2    1.38    0.24
  -9  -7  -2    1.11    0.22
   9  -7   2    1.21    0.28
  -9   7   2    1.51    0.25
   9   7  -2    1.45    0.28
   9  -7   2    1.21    0.25
   9   7  -2    1.40    0.34
   9  -7   2    1.31    0.28
   9  -7  -2    1.09    0.22
   9  -7  -2    1.07    0.28
   9  -7  -2    1.39    0.26
   9   7   2    1.29    0.26
   9   7   2    1.63    0.30
   9  -7  -2    1.81    0.26
   9  -7  -2    1.27    0.28
   9   7   2    1.46    0.25
  -9  -7   2    1.05    0.28
   9   7   2    1.33    0.27
  10   7  -2    0.17    0.14
  10  -7   2    0.57    0.21
  10   7  -2    0.54    0.19
  10  -7   2    0.28    0.15
  10   7  -2    0.26    0.17
  10  -7   2    0.15    0.16
  10  -7   2    0.41    0.17
  10   7   2    0.40    0.19
 -10  -7   2    0.28    0.18
  10  -7  -2    0.24    0.15
  10  -7  -2    0.19    0.18
  10  -7  -2    0.29    0.16
  10   7   2    0.44    0.17
  11   7  -2    0.93    0.25
  11  -7   2    0.48    0.19
  11  -7   2    0.34    0.20
  11  -7   2    0.32    0.17
  11   7  -2    0.11    0.17
  11   7  -2    0.72    0.23
  11  -7   2    0.31    0.16
  11  -7  -2    0.32    0.16
  11   7   2    0.30    0.17
  11  -7  -2    0.67    0.22
  11   7   2    0.27    0.15
  11   7   2    0.53    0.18
  11  -7  -2    0.39    0.19
  11  -7  -2    0.47    0.17
  12   7  -2    0.64    0.27
  12  -7   2    0.49    0.26
  12  -7   2    0.95    0.26
  12   7  -2    0.89    0.23
  12  -7   2    0.71    0.20
  12  -7   2    0.93    0.30
  12   7  -2    1.05    0.29
  12  -7  -2    1.04    0.29
  12   7   2    0.85    0.28
  12  -7  -2    0.55    0.20
  12  -7  -2    0.49    0.22
  12   7   2    0.70    0.25
  12   7   2    0.69    0.23
  12  -7  -2    0.50    0.22
  13   7  -2    2.40    0.41
  13   7  -2    2.46    0.41
  13  -7   2    2.70    0.45
  13  -7   2    2.12    0.31
  13   7  -2    1.75    0.66
  13  -7   2    2.89    0.48
  13  -7   2    2.29    0.40
  13   7   2    2.13    0.42
  13  -7  -2    2.16    0.41
  13   7   2    2.55    0.41
  13   7   2    2.11    0.38
  13  -7  -2    2.29    0.42
  13  -7  -2    2.12    0.31
  13  -7  -2    2.25    0.39
  14  -7   2   -0.12    0.14
  14  -7   2    0.31    0.21
  14  -7   2    0.60    0.24
  14   7  -2    0.13    0.20
  14   7  -2    0.45    0.19
  14   7  -2    0.28    0.26
  14  -7  -2    0.14    0.18
  14   7   2    0.09    0.20
  14   7   2   -0.08    0.17
  14  -7  -2    0.04    0.16
  14  -7  -2    0.01    0.18
  14   7   2   -0.17    0.16
  14  -7  -2    0.15    0.21
  15   7  -2    0.22    0.23
  15  -7   2    0.11    0.20
  15   7  -2    0.51    0.25
  15  -7   2    0.30    0.23
  15   7  -2    0.20    0.22
  15  -7   2   -0.04    0.25
  15   7   2    0.53    0.26
  15  -7  -2    0.25    0.21
  15   7   2    0.60    0.21
  15  -7  -2    0.26    0.24
  15   7   2    0.18    0.19
  15  -7  -2    0.13    0.18
  16   7  -2    0.59    0.29
  16  -7   2    0.53    0.33
  16  -7   2    0.44    0.27
  16   7  -2    1.09    0.37
  16   7  -2    0.68    0.28
  16  -7   2    0.50    0.37
  16  -7  -2    0.05    0.24
  16   7   2    0.38    0.40
  16   7   2    0.68    0.25
  16  -7  -2    0.17    0.30
  16  -7  -2    0.21    0.24
  16   7   2    0.10    0.27
   0   8   2   31.73    1.01
   0  -8  -2   30.56    0.85
   0  -8   2   32.19    0.96
   0  -8   2   32.73    1.01
   0   8  -2   32.03    0.95
   0  -8  -2   33.56    1.02
   0  -8   2   30.79    1.01
   0   8  -2   31.51    0.99
   0  -8  -2   30.15    0.83
   0   8   2   32.75    0.84
   0  -8  -2   31.72    0.96
   0   8   2   32.60    0.87
   0   8  -2   31.01    0.92
  -1  -8  -2    0.60    0.10
  -1  -8  -2    0.64    0.13
   1  -8   2    0.65    0.15
  -1   8   2    0.60    0.11
   1   8  -2    0.59    0.12
   1  -8   2    0.52    0.13
   1  -8   2    0.60    0.13
   1   8  -2    0.50    0.12
  -1   8   2    0.39    0.12
  -1  -8  -2    0.62    0.14
  -1   8   2    0.62    0.16
  -1  -8  -2    0.53    0.10
   1   8  -2    0.51    0.11
  -1  -8   2    0.42    0.21
   1   8   2    0.49    0.14
   1  -8  -2    0.53    0.13
  -1   8  -2    0.63    0.14
   1   8   2    0.41    0.09
  -1  -8   2    0.73    0.14
   1  -8  -2    0.48    0.13
   1  -8  -2    0.41    0.10
  -1  -8   2    0.56    0.13
   1   8   2    0.53    0.11
   1  -8  -2    0.54    0.13
   1   8   2    0.76    0.11
  -1   8  -2    0.50    0.12
  -1   8  -2    0.65    0.13
   2  -8   2    2.08    0.25
   2   8  -2    1.93    0.25
   2  -8   2    1.57    0.22
   2  -8   2    1.04    0.19
   2   8  -2    2.22    0.22
  -2   8   2    1.59    0.20
  -2   8   2    1.36    0.19
  -2  -8  -2    1.93    0.24
   2   8  -2    2.05    0.23
  -2  -8  -2    1.48    0.16
  -2   8   2    1.48    0.24
  -2  -8  -2    1.22    0.18
  -2   8  -2    1.76    0.22
   2   8   2    1.03    0.15
   2   8   2    1.48    0.18
   2  -8  -2    1.64    0.23
   2   8   2    1.35    0.21
  -2  -8   2    1.41    0.22
  -2   8  -2    1.81    0.22
   2  -8  -2    1.91    0.24
   2   8   2    1.68    0.26
   2  -8  -2    1.48    0.21
  -2   8  -2    1.16    0.19
  -2  -8   2    1.75    0.20
   3  -8   2    4.76    0.33
  -3  -8  -2    3.84    0.20
   3  -8   2    4.22    0.31
   3   8  -2    4.07    0.27
   3   8  -2    3.79    0.54
  -3   8   2    4.30    0.28
   3  -8   2    4.28    0.32
  -3  -8  -2    4.21    0.26
  -3   8   2    4.13    0.31
  -3  -8  -2    4.37    0.31
   3   8  -2    4.32    0.31
  -3  -8   2    4.45    0.27
  -3   8  -2    4.22    0.31
   3   8   2    4.33    0.22
   3   8   2    3.89    0.26
  -3   8  -2    4.25    0.30
   3  -8  -2    4.61    0.28
   3   8   2    4.15    0.34
   3  -8  -2    4.40    0.33
  -3  -8   2    4.38    0.33
   3   8   2    3.90    0.30
   3  -8  -2    4.20    0.32
   3  -8  -2    3.81    0.31
  -4  -8  -2   33.85    0.91
   4  -8   2   35.88    1.11
  -4   8   2   35.23    1.05
   4   8  -2   36.63    1.10
  -4  -8  -2   35.39    1.10
   4   8  -2   37.44    1.21
   4  -8   2   37.37    1.14
   4  -8   2   35.08    1.11
   4   8  -2   36.35    1.05
   4   8   2   35.76    1.03
   4  -8  -2   36.11    1.16
  -4  -8   2   34.94    0.98
   4   8   2   36.88    1.18
  -4   8  -2   35.74    1.11
   4   8   2   36.12    0.95
   4  -8  -2   35.19    1.12
  -4   8  -2   35.61    1.10
  -4  -8   2   35.80    1.13
   4  -8  -2   35.08    1.05
   5  -8   2   20.17    0.77
   5   8  -2   19.47    0.84
  -5  -8  -2   20.12    0.75
   5   8  -2   20.62    0.73
  -5   8   2   18.62    0.74
  -5  -8  -2   20.10    0.60
   5  -8   2   20.60    0.79
   5  -8   2   20.43    0.78
   5   8  -2   20.09    0.77
   5  -8   2   19.55    0.77
   5  -8  -2   18.95    0.91
  -5  -8   2   18.83    0.59
   5   8   2   18.46    0.57
   5   8   2   18.72    0.79
   5   8   2   19.78    0.72
   5  -8  -2   19.60    0.73
   5   8   2   19.28    0.64
  -5  -8   2   19.76    0.61
   5   8   2   19.37    0.82
  -5   8  -2   19.63    0.69
   5  -8  -2   19.93    0.82
  -5   8  -2   20.26    0.78
   5  -8  -2   20.01    0.78
   5  -8  -2   19.73    0.75
  -5  -8   2   20.20    0.79
   6  -8   2    5.21    0.41
   6  -8   2    5.17    0.41
   6   8  -2    5.54    0.38
   6  -8   2    4.50    0.37
   6   8  -2    6.05    0.48
   6  -8   2    5.70    0.42
   6   8  -2    5.92    0.42
  -6  -8  -2    4.79    0.23
   6  -8  -2    5.25    0.39
   6  -8  -2    4.99    0.42
  -6   8  -2    4.54    0.39
  -6  -8   2    5.11    0.39
   6   8   2    4.25    0.36
   6   8   2    5.12    0.43
  -6  -8   2    5.09    0.25
   6  -8  -2    4.59    0.58
   6  -8  -2    4.77    0.39
  -6   8  -2    4.99    0.32
  -6  -8   2    4.77    0.24
   6   8   2    5.04    0.38
   6  -8  -2    4.96    0.38
   6   8   2    5.05    0.31
  -7  -8  -2   -0.10    0.09
   7   8  -2    0.08    0.09
   7  -8   2    0.12    0.17
   7  -8   2    0.23    0.11
   7  -8   2    0.06    0.11
   7  -8   2    0.11    0.12
   7  -8   2    0.30    0.14
  -7   8   2    0.02    0.09
   7   8  -2    0.06    0.13
   7   8  -2    0.10    0.12
   7   8   2    0.20    0.10
  -7   8  -2    0.27    0.09
   7   8   2    0.12    0.12
   7   8   2    0.13    0.11
   7  -8  -2    0.22    0.13
   7  -8  -2    0.12    0.11
   7   8   2    0.02    0.09
   7  -8  -2    0.07    0.10
   7  -8  -2    0.14    0.11
  -7  -8   2    0.09    0.09
   8   8  -2    0.24    0.14
  -8  -8  -2    0.40    0.13
   8   8  -2    0.13    0.12
  -8   8   2    0.10    0.10
   8  -8   2    0.05    0.12
   8  -8   2    0.05    0.11
   8  -8   2    0.09    0.12
   8  -8   2    0.09    0.13
   8  -8   2    0.08    0.10
   8   8  -2    0.08    0.11
   8  -8  -2    0.38    0.15
   8   8   2   -0.01    0.12
   8  -8  -2   -0.07    0.10
  -8  -8   2    0.11    0.10
   8   8   2    0.03    0.09
   8  -8  -2    0.02    0.11
   8  -8  -2    0.01    0.13
   8   8   2    0.04    0.09
   8   8   2   -0.16    0.12
   8  -8  -2    0.13    0.12
  -9  -8  -2    0.06    0.14
   9   8  -2    0.18    0.13
   9  -8   2    0.29    0.13
   9   8  -2   -0.01    0.13
   9  -8   2    0.13    0.13
   9   8  -2    0.07    0.13
   9  -8   2    0.24    0.15
   9  -8   2   -0.16    0.10
  -9   8   2   -0.07    0.13
   9  -8   2    0.07    0.12
   9  -8  -2    0.31    0.16
   9   8   2   -0.14    0.30
   9  -8  -2    0.03    0.10
   9   8   2    0.33    0.17
   9   8   2   -0.04    0.09
   9  -8  -2    0.03    0.11
   9  -8  -2    0.12    0.16
   9   8   2   -0.08    0.10
   9  -8  -2   -0.10    0.10
  10   8  -2    0.55    0.22
  10   8  -2    0.44    0.20
  10  -8   2    0.80    0.21
  10  -8   2    0.74    0.23
  10  -8   2    1.04    0.25
  10  -8   2    0.83    0.21
  10   8  -2    0.33    0.18
  10   8   2    0.38    0.17
  10   8   2    0.56    0.22
  10  -8  -2    0.71    0.21
  10  -8  -2    0.68    0.20
  10  -8  -2    0.43    0.21
  10   8   2    0.64    0.21
  10  -8  -2    0.53    0.20
  11   8  -2    0.06    0.17
  11  -8   2    0.17    0.11
  11   8  -2    0.04    0.12
  11  -8   2   -0.11    0.13
  11   8  -2    0.14    0.16
  11  -8   2    0.17    0.15
  11  -8   2    0.09    0.14
  11  -8  -2    0.04    0.14
  11  -8  -2    0.04    0.11
  11  -8  -2   -0.15    0.12
  11   8   2    0.18    0.14
  11   8   2   -0.07    0.13
  11   8   2   -0.02    0.15
  11  -8  -2   -0.02    0.15
  12  -8   2    1.76    0.30
  12  -8   2    1.52    0.36
  12   8  -2    2.27    0.46
  12   8  -2    1.89    0.38
  12  -8   2    2.22    0.48
  12  -8   2    2.11    0.42
  12   8  -2    1.58    0.35
  12  -8  -2    1.51    0.36
  12  -8  -2    1.82    0.30
  12   8   2    3.33    0.48
  12   8   2    2.22    0.38
  12   8   2    1.84    0.34
  12  -8  -2    1.64    0.37
  13   8  -2   14.21    0.92
  13  -8   2   13.33    0.69
  13   8  -2   14.34    0.98
  13  -8   2   12.90    0.90
  13  -8   2   14.18    0.88
  13  -8   2   15.28    0.92
  13   8   2   13.23    0.74
  13  -8  -2   15.05    0.95
  13   8   2   14.78    0.89
  13   8   2   14.28    0.95
  13  -8  -2   13.83    0.87
  13  -8  -2   13.97    0.73
  13  -8  -2   13.98    0.90
  14  -8   2    0.83    0.22
  14  -8   2    0.47    0.25
  14   8  -2    0.06    0.23
  14  -8   2    0.69    0.31
  14  -8   2    0.54    0.27
  14   8  -2    0.42    0.23
  14   8  -2    0.44    0.27
  14   8   2    0.47    0.27
  14  -8  -2    0.70    0.27
  14  -8  -2    1.05    0.26
  14  -8  -2    0.65    0.30
  14   8   2    0.66    0.27
  14  -8  -2    0.95    0.31
  14   8   2    0.45    0.22
  15  -8   2    0.42    0.25
  15  -8   2    0.26    0.29
  15   8  -2    0.09    0.24
  15  -8   2    0.37    0.26
  15   8  -2    0.29    0.34
  15   8  -2    0.14    0.23
  15   8   2    0.67    0.28
  15  -8  -2    0.19    0.27
  15   8   2    0.30    0.37
  15  -8  -2    0.14    0.26
  15   8   2    0.23    0.22
  15  -8  -2    0.75    0.31
  16   8  -2   -0.24    0.22
  16   8  -2    0.14    0.35
  16   8   2    0.09    0.23
  16   8   2    0.17    0.28
   0   9  -2    0.00    0.06
   0   9   2    0.02    0.06
   0  -9  -2   -0.02    0.08
   0   9  -2   -0.03    0.07
   0  -9   2    0.06    0.08
   0  -9  -2   -0.01    0.07
   0   9  -2   -0.08    0.06
   0   9   2   -0.08    0.07
   0  -9  -2    0.06    0.05
   0   9   2   -0.02    0.05
   0  -9   2    0.03    0.08
   0  -9   2   -0.01    0.07
   1   9  -2   35.90    1.13
  -1  -9  -2   36.52    1.13
  -1   9   2   35.75    0.99
  -1  -9  -2   34.00    0.91
  -1   9   2   35.74    1.14
   1   9  -2   35.28    1.02
   1  -9   2   35.55    1.13
   1   9  -2   36.51    1.07
   1  -9   2   33.11    1.10
   1  -9   2   36.12    1.09
  -1   9   2   35.58    0.97
  -1  -9  -2   35.15    1.05
  -1   9  -2   33.77    1.05
   1  -9  -2   34.43    1.08
   1   9   2   35.81    1.16
  -1   9  -2   34.10    1.08
   1   9   2   33.89    0.91
   1   9   2   34.70    0.97
  -1  -9   2   35.14    1.12
  -1   9  -2   35.94    1.04
   1  -9  -2   35.42    1.13
  -1  -9   2   34.87    1.05
   2   9  -2    0.24    0.10
   2  -9   2    0.12    0.09
   2   9  -2    0.20    0.10
  -2   9   2    0.17    0.08
  -2  -9  -2    0.18    0.10
  -2   9   2    0.15    0.09
   2   9  -2    0.14    0.08
   2  -9   2    0.26    0.11
  -2  -9  -2    0.18    0.07
   2  -9   2    0.17    0.10
  -2  -9  -2    0.24    0.10
  -2   9   2    0.37    0.10
  -2   9  -2    0.44    0.13
  -2  -9   2    0.19    0.08
  -2   9  -2    0.22    0.10
   2   9   2    0.22    0.09
  -2   9  -2    0.12    0.09
  -2  -9   2    0.07    0.11
   2  -9  -2    0.06    0.08
   2  -9  -2    0.28    0.10
   2   9   2    0.29    0.10
   2   9   2    0.32    0.08
  -3  -9  -2   83.22    1.93
   3  -9   2   87.51    2.22
   3   9  -2   86.76    2.09
   3  -9   2   84.46    2.20
   3   9  -2   87.60    2.16
  -3  -9  -2   89.30    2.08
   3  -9   2   87.31    2.20
   3   9  -2   89.55    2.28
  -3   9   2   85.67    2.08
  -3  -9  -2   88.86    2.20
  -3   9   2   87.67    2.22
   3  -9  -2   90.02    2.09
   3   9   2   82.63    2.23
  -3   9  -2   88.15    2.15
   3  -9  -2   84.15    2.28
  -3   9  -2   86.49    2.16
   3  -9  -2   90.40    2.26
   3   9   2   88.34    2.27
   3   9   2   88.26    1.97
   3  -9  -2   86.89    2.20
  -3  -9   2   86.97    2.06
  -3  -9   2   87.60    2.22
   3   9   2   88.22    2.06
  -4  -9  -2   -0.01    0.07
  -4  -9  -2    0.08    0.07
   4  -9   2   -0.05    0.08
   4  -9   2    0.08    0.10
  -4   9   2    0.14    0.09
   4  -9   2   -0.01    0.08
  -4   9   2   -0.09    0.06
   4   9  -2   -0.01    0.09
   4   9  -2    0.22    0.12
   4   9  -2    0.01    0.09
   4   9   2    0.24    0.11
   4  -9  -2    0.06    0.10
  -4  -9   2    0.12    0.09
   4  -9  -2    0.12    0.10
   4   9   2    0.03    0.08
  -4   9  -2   -0.05    0.08
   4  -9  -2    0.16    0.09
  -4  -9   2   -0.01    0.08
   4   9   2    0.31    0.10
  -4   9  -2    0.39    0.11
  -4   9  -2   -0.10    0.07
   4   9   2    0.06    0.09
   4  -9  -2    0.12    0.10
  -5  -9  -2   57.67    1.40
   5  -9   2   57.72    1.63
   5  -9   2   58.05    1.66
  -5   9   2   55.66    1.60
   5   9  -2   58.55    1.62
   5  -9   2   55.95    1.62
   5   9  -2   57.66    1.54
  -5  -9  -2   58.08    1.60
   5  -9   2   54.44    1.61
   5   9  -2   57.79    1.74
   5  -9  -2   57.49    1.64
   5   9   2   55.01    1.63
   5  -9  -2   59.22    1.58
  -5   9  -2   55.68    1.51
   5   9   2   59.79    1.73
   5   9   2   56.70    1.53
  -5  -9   2   56.47    1.64
   5  -9  -2   55.81    1.66
  -5   9  -2   57.17    1.62
   5  -9  -2   58.22    1.70
  -5  -9   2   57.27    1.41
   5   9   2   57.38    1.43
   6   9  -2    2.69    0.30
   6   9  -2    2.33    0.35
  -6  -9  -2    2.18    0.18
   6  -9   2    2.19    0.32
   6  -9   2    2.08    0.28
  -6   9   2    1.85    0.33
  -6  -9  -2    1.24    0.27
   6  -9   2    2.79    0.34
   6   9  -2    2.58    0.30
   6  -9   2    2.06    0.29
   6   9   2    1.84    0.16
   6  -9  -2    2.05    0.32
   6   9   2    2.51    0.35
  -6  -9   2    2.30    0.19
  -6   9  -2    2.21    0.26
   6   9   2    2.09    0.24
   6   9   2    1.90    0.29
   6  -9  -2    2.20    0.27
   6   9   2    2.31    0.27
  -6  -9   2    2.39    0.20
  -6   9  -2    2.18    0.29
   6  -9  -2    2.05    0.30
  -6  -9   2    2.22    0.31
   6  -9  -2    1.77    0.28
   6  -9  -2    1.84    0.31
   7  -9   2   11.24    0.62
   7  -9   2   10.84    0.75
   7  -9   2   11.97    0.66
   7   9  -2   12.93    0.74
   7   9  -2   12.48    0.65
   7   9  -2   12.06    0.60
   7  -9   2   11.62    0.65
  -7  -9  -2   10.99    0.35
  -7   9   2   11.41    0.58
   7  -9   2   11.31    0.63
  -7  -9  -2   11.06    0.57
  -7  -9   2   11.46    0.62
  -7  -9   2   11.57    0.37
   7   9   2   10.33    0.62
  -7  -9   2   11.15    0.41
   7  -9  -2   11.67    0.62
   7  -9  -2   10.09    0.63
  -7   9  -2   11.47    0.52
   7  -9  -2   11.80    0.78
   7   9   2   11.82    0.60
   7  -9  -2   10.93    0.71
   7  -9  -2   11.49    0.67
   7   9   2   11.84    0.70
   7   9   2   12.56    0.54
   8  -9   2    0.75    0.21
   8   9  -2    0.55    0.20
  -8   9   2    0.64    0.17
  -8  -9  -2    0.74    0.18
   8  -9   2    0.56    0.19
   8  -9   2    0.73    0.20
   8  -9   2    0.65    0.21
   8   9  -2    0.83    0.20
   8   9  -2    0.47    0.19
   8  -9   2    0.70    0.17
   8  -9  -2    0.60    0.19
   8  -9  -2    0.59    0.20
  -8  -9   2    0.87    0.22
   8  -9  -2    0.68    0.20
   8   9   2    0.66    0.19
   8  -9  -2    0.55    0.18
   8   9   2    0.61    0.15
   8   9   2    0.78    0.19
   8  -9  -2    0.81    0.21
   8   9   2    0.82    0.22
   9   9  -2   14.79    0.79
   9  -9   2   14.84    0.81
   9  -9   2   13.41    0.72
   9   9  -2   14.29    0.88
   9  -9   2   15.59    0.83
   9   9  -2   14.54    0.74
   9  -9   2   13.06    0.82
   9  -9   2   16.20    0.83
   9   9   2   14.54    0.74
   9  -9  -2   15.07    0.78
  -9  -9   2   11.47    0.77
   9  -9  -2   14.26    0.83
   9  -9  -2   16.02    0.80
   9   9   2   14.84    0.68
   9   9   2   15.29    0.88
   9  -9  -2   13.67    0.73
  10  -9   2    1.45    0.31
  10   9  -2    1.72    0.37
  10  -9   2    1.32    0.27
  10  -9   2    1.47    0.31
  10   9  -2    1.78    0.31
  10  -9   2    1.30    0.28
  10   9  -2    2.02    0.37
  10  -9  -2    0.93    0.24
  10   9   2    1.04    0.26
  10  -9  -2    1.60    0.32
  10  -9  -2    1.68    0.30
  10  -9  -2    1.65    0.33
  10   9   2    0.94    0.26
  10   9   2    1.75    0.28
  11  -9   2   30.83    1.33
  11   9  -2   31.68    1.33
  11   9  -2   34.08    1.47
  11   9  -2   31.05    1.23
  11  -9   2   31.34    1.19
  11  -9   2   30.73    1.31
  11  -9   2   31.83    1.32
  11  -9  -2   32.60    1.32
  11   9   2   32.53    1.42
  11  -9  -2   33.22    1.40
  11   9   2   30.89    1.16
  11  -9  -2   30.80    1.18
  11   9   2   31.46    1.26
  11  -9  -2   31.76    1.31
  12  -9   2    3.73    0.51
  12   9  -2    2.34    0.44
  12  -9   2    1.85    0.37
  12  -9   2    2.67    0.46
  12   9  -2    2.45    0.46
  12  -9   2    2.14    0.35
  12   9  -2    2.16    0.39
  12   9   2    2.43    0.57
  12  -9  -2    2.40    0.43
  12   9   2    2.55    0.39
  12   9   2    2.47    0.39
  12  -9  -2    3.15    0.45
  12  -9  -2    2.95    0.39
  12  -9  -2    2.40    0.53
  13  -9   2   16.76    0.80
  13   9  -2   16.29    1.00
  13   9  -2   15.34    1.02
  13  -9   2   15.71    0.99
  13  -9   2   15.98    0.97
  13  -9   2   16.69    0.99
  13   9  -2   15.53    0.88
  13  -9  -2   16.30    0.81
  13  -9  -2   15.64    0.97
  13  -9  -2   16.64    1.03
  13  -9  -2   17.50    0.99
  13   9   2   16.72    0.96
  13   9   2   18.48    1.10
  13   9   2   16.78    0.83
  14   9  -2    0.20    0.25
  14   9  -2    0.21    0.19
  14   9  -2    0.57    0.27
  14  -9   2    0.58    0.27
  14  -9   2    0.33    0.26
  14  -9   2    0.20    0.21
  14  -9  -2    0.35    0.24
  14  -9  -2    0.12    0.22
  14   9   2   -0.13    0.19
  14   9   2   -0.01    0.22
  14   9   2    0.07    0.17
  14  -9  -2    0.05    0.22
  15   9  -2    2.38    0.64
  15  -9   2    2.40    0.47
  15   9  -2    2.30    0.44
  15  -9   2    2.46    0.49
  15   9  -2    1.83    0.43
  15  -9   2    1.71    0.39
  15  -9  -2    2.22    0.41
  15  -9  -2    2.18    0.50
  15  -9  -2    2.38    0.53
  15   9   2    1.77    0.42
  15   9   2    2.65    0.48
   0 -10  -2    0.00    0.08
   0  10  -2    0.09    0.09
   0 -10  -2    0.11    0.10
   0  10  -2   -0.02    0.08
   0  10   2    0.15    0.08
   0  10   2   -0.02    0.07
   0  10  -2    0.06    0.09
   0 -10   2    0.09    0.10
   0 -10   2    0.05    0.09
  -1  10   2    0.14    0.09
   1  10  -2    0.20    0.12
  -1  10   2    0.12    0.09
   1  10  -2    0.26    0.11
  -1 -10  -2    0.33    0.12
   1 -10   2    0.39    0.13
  -1  10   2    0.25    0.09
  -1 -10  -2    0.33    0.13
   1  10  -2    0.37    0.12
   1 -10   2    0.15    0.11
   1 -10   2    0.30    0.12
   1 -10  -2    0.48    0.15
  -1 -10   2    0.34    0.14
   1  10   2    0.34    0.10
   1  10   2    0.49    0.12
   1 -10  -2    0.32    0.13
  -1  10  -2    0.30    0.11
  -1 -10   2    0.28    0.12
   1  10   2    0.16    0.11
  -1  10  -2    0.16    0.09
  -1  10  -2    0.47    0.14
   2 -10   2    0.04    0.09
   2  10  -2    0.13    0.09
  -2  10   2    0.09    0.09
   2  10  -2    0.76    0.18
   2 -10   2    0.11    0.10
  -2 -10  -2    0.25    0.11
   2  10  -2    0.06    0.09
  -2  10   2    0.26    0.10
   2 -10   2    0.09    0.10
  -2 -10  -2    0.06    0.07
  -2 -10  -2    0.15    0.11
   2  10   2    0.03    0.06
  -2 -10   2    0.15    0.12
  -2  10  -2    0.19    0.11
   2  10   2    0.01    0.09
  -2 -10   2    0.23    0.11
  -2  10  -2    0.23    0.11
   2 -10  -2    0.14    0.11
  -2  10  -2    0.20    0.11
   2  10   2    0.05    0.08
   2 -10  -2    0.17    0.11
  -3 -10  -2   20.63    0.82
  -3 -10  -2   20.33    0.73
   3 -10   2   19.89    0.82
  -3  10   2   19.61    0.82
   3 -10   2   21.15    0.85
   3  10  -2   19.99    0.73
   3 -10   2   19.53    1.02
  -3  10   2   19.81    0.73
   3  10  -2   19.73    0.77
   3  10  -2   19.47    0.86
  -3 -10   2   20.53    0.73
  -3 -10   2   18.88    0.84
   3  10   2   19.81    0.87
   3 -10  -2   21.39    0.87
   3  10   2   19.89    0.71
  -3  10  -2   20.14    0.78
   3 -10  -2   20.16    0.72
   3  10   2   18.92    0.72
   3 -10  -2   20.79    0.83
  -3  10  -2   20.31    0.79
  -4 -10  -2   12.89    0.54
   4 -10   2   14.15    0.68
  -4 -10  -2   13.87    0.65
   4 -10   2   13.80    0.69
   4  10  -2   13.37    0.71
   4  10  -2   13.67    0.64
  -4  10   2   13.27    0.60
   4 -10   2   13.12    0.64
   4  10  -2   13.05    0.58
  -4  10   2   13.39    0.65
  -4 -10   2   13.30    0.55
   4 -10  -2   13.30    0.59
  -4 -10   2   13.16    0.67
   4  10   2   12.99    0.57
   4  10   2   13.54    0.50
   4 -10  -2   12.69    0.68
  -4  10  -2   13.68    0.63
  -4  10  -2   13.56    0.65
   4  10   2   13.45    0.71
   4 -10  -2   13.13    0.66
  -4  10  -2   13.32    0.60
   5 -10   2   33.84    1.46
  -5 -10  -2   34.93    0.99
   5 -10   2   36.35    1.23
  -5  10   2   34.43    1.17
  -5  10   2   34.95    1.13
  -5 -10  -2   35.10    1.17
   5  10  -2   35.77    1.18
   5 -10   2   35.36    1.18
   5 -10   2   33.72    1.19
   5  10  -2   35.95    1.29
   5  10  -2   34.91    1.10
  -5 -10   2   35.98    1.22
   5  10   2   34.01    1.09
  -5  10  -2   35.74    1.19
   5 -10  -2   36.52    1.27
   5 -10  -2   34.20    1.56
   5  10   2   36.39    1.29
  -5  10  -2   34.20    1.09
   5 -10  -2   34.63    1.12
   5  10   2   34.01    0.99
  -5 -10   2   35.62    1.01
  -6  10   2    0.36    0.14
   6 -10   2    0.25    0.14
  -6 -10  -2    0.22    0.14
  -6 -10  -2    0.42    0.10
   6 -10   2    0.54    0.18
   6  10  -2    0.58    0.15
   6 -10   2    0.36    0.15
   6  10  -2    0.50    0.22
   6 -10   2    0.79    0.18
   6  10  -2    0.58    0.17
  -6  10  -2    0.51    0.12
   6  10   2    0.32    0.13
   6 -10  -2    0.18    0.14
   6  10   2    0.41    0.11
  -6  10  -2    0.34    0.18
   6 -10  -2    0.37    0.16
   6 -10  -2    0.61    0.15
  -6 -10   2    0.34    0.14
   6 -10  -2    0.40    0.14
   6  10   2    0.72    0.19
  -6 -10   2    0.50    0.11
   7  10  -2    1.79    0.34
  -7 -10  -2    1.67    0.17
   7 -10   2    1.48    0.25
   7 -10   2    2.49    0.32
  -7 -10  -2    2.02    0.29
   7 -10   2    2.29    0.32
   7 -10   2    1.80    0.29
   7  10  -2    1.56    0.26
   7  10  -2    1.79    0.26
  -7  10   2    1.78    0.28
  -7 -10  -2    1.96    0.17
  -7 -10   2    2.19    0.19
   7 -10  -2    2.27    0.31
   7  10   2    1.63    0.23
   7 -10  -2    2.05    0.30
   7  10   2    2.07    0.27
   7 -10  -2    1.45    0.25
  -7 -10   2    1.91    0.17
  -7 -10   2    1.50    0.25
  -7  10  -2    1.72    0.25
   7 -10  -2    1.55    0.28
   7  10   2    1.85    0.35
   8 -10   2   -0.08    0.11
   8 -10   2    0.00    0.12
   8  10  -2    0.07    0.11
   8  10  -2    0.01    0.14
   8 -10   2    0.05    0.13
   8 -10   2    0.12    0.15
  -8 -10  -2   -0.12    0.13
  -8  10   2    0.12    0.15
   8 -10   2    0.24    0.15
   8  10  -2    0.23    0.15
  -8 -10   2   -0.12    0.10
   8  10   2   -0.06    0.10
   8  10   2    0.01    0.10
   8 -10  -2    0.12    0.13
   8 -10  -2    0.13    0.12
   8 -10  -2    0.04    0.11
   8  10   2    0.04    0.12
   8 -10  -2    0.11    0.13
   9  10  -2    8.05    0.70
   9  10  -2    7.01    0.57
   9 -10   2    7.34    0.55
   9 -10   2    6.74    0.59
   9 -10   2    6.87    0.61
   9  10  -2    7.42    0.55
   9 -10   2    7.15    0.57
  -9 -10   2    5.74    0.54
   9 -10  -2    6.79    0.61
   9 -10  -2    7.13    0.55
   9 -10  -2    7.68    0.61
   9 -10  -2    7.44    0.54
   9  10   2    7.97    0.67
   9  10   2    7.22    0.53
   9  10   2    6.94    0.49
  10 -10   2    1.57    0.35
  10 -10   2    1.10    0.28
  10  10  -2    1.12    0.31
  10 -10   2    1.06    0.26
  10  10  -2    0.85    0.23
  10  10  -2    1.02    0.26
  10 -10   2    1.09    0.25
  10 -10  -2    1.46    0.30
  10 -10  -2    0.77    0.21
  10 -10  -2    0.79    0.27
  10  10   2    1.34    0.34
  10  10   2    0.95    0.22
  10 -10  -2    0.87    0.27
  10  10   2    1.56    0.31
  11 -10   2    9.89    0.75
  11  10  -2   10.18    0.66
  11 -10   2    9.70    1.10
  11 -10   2   10.68    1.09
  11  10  -2    9.48    0.70
  11  10  -2    9.76    0.79
  11 -10   2    9.50    0.65
  11 -10  -2    9.69    0.64
  11  10   2   10.69    0.81
  11  10   2   10.16    0.69
  11  10   2    9.85    0.60
  11 -10  -2   10.71    0.72
  11 -10  -2    9.53    0.76
  12  10  -2    0.23    0.36
  12 -10   2    0.60    0.22
  12 -10   2    0.74    0.25
  12 -10   2    0.53    0.24
  12 -10   2    0.18    0.20
  12  10  -2    0.15    0.17
  12  10  -2    0.42    0.22
  12 -10  -2    0.32    0.22
  12 -10  -2    0.63    0.24
  12 -10  -2    0.14    0.17
  12 -10  -2    0.60    0.23
  12  10   2    0.33    0.25
  12  10   2    0.53    0.28
  12  10   2    0.07    0.16
  13 -10   2    6.86    0.63
  13 -10   2    6.77    0.63
  13  10  -2    7.05    0.65
  13 -10   2    6.20    0.60
  13  10  -2    6.89    0.57
  13 -10   2    7.16    0.67
  13  10  -2    7.63    0.75
  13  10   2    5.97    0.58
  13  10   2    6.95    0.53
  13 -10  -2    8.18    0.67
  13 -10  -2    7.58    0.68
  13  10   2    6.69    0.69
  13 -10  -2    7.08    0.59
  13 -10  -2    7.25    0.68
  14  10  -2    0.15    0.24
  14 -10   2    0.18    0.23
  14 -10   2    0.19    0.21
  14  10  -2   -0.04    0.20
  14 -10   2    0.25    0.26
  14  10  -2    0.28    0.26
  14 -10   2    0.22    0.36
  14 -10  -2    0.03    0.20
  14 -10  -2   -0.08    0.19
  14 -10  -2    0.16    0.20
  14  10   2    0.37    0.23
  14  10   2   -0.28    0.17
  14  10   2   -0.09    0.23
  14 -10  -2    0.11    0.23
  15  10  -2    1.96    0.56
  15 -10   2    1.78    0.57
  15 -10   2    2.32    0.49
  15  10  -2    1.88    0.55
  15  10  -2    2.14    0.43
  15 -10   2    2.34    0.42
  15  10   2    2.15    0.54
  15 -10  -2    2.22    0.56
  15  10   2    2.07    0.38
  15 -10  -2    2.66    0.49
  15 -10  -2    1.97    0.48
   0 -11  -2    0.04    0.11
   0  11   2    0.06    0.08
   0  11   2    0.05    0.07
   0 -11  -2    0.03    0.10
   0  11   2    0.16    0.12
   0 -11   2    0.01    0.09
   0  11  -2    0.11    0.10
   0  11  -2    0.07    0.10
   0 -11   2    0.08    0.11
   0  11  -2    0.12    0.10
  -1 -11  -2   54.23    1.89
  -1  11   2   56.20    1.67
   1  11  -2   55.67    1.56
   1  11  -2   56.22    1.51
  -1  11   2   55.91    1.44
  -1 -11  -2   55.88    1.58
  -1  11   2   56.16    1.48
   1 -11   2   56.57    1.62
   1  11  -2   57.83    1.68
   1 -11   2   55.85    1.67
   1  11   2   55.88    1.69
   1  11   2   54.77    1.39
   1 -11  -2   57.61    1.69
  -1  11  -2   56.87    1.53
   1  11   2   56.53    1.47
  -1  11  -2   55.41    1.56
  -1 -11   2   55.47    1.57
  -1 -11   2   55.62    1.66
   1 -11  -2   55.91    1.62
  -1  11  -2   55.12    1.62
  -2 -11  -2   26.44    1.00
   2 -11   2   26.98    1.00
  -2  11   2   27.15    1.02
   2  11  -2   26.69    1.04
   2  11  -2   26.38    0.94
   2  11  -2   26.72    0.89
   2 -11   2   27.65    1.03
  -2 -11  -2   26.52    0.93
  -2  11   2   25.71    0.87
   2  11   2   26.94    0.87
   2  11   2   26.96    1.05
   2  11   2   25.99    0.78
  -2 -11   2   27.01    0.93
   2 -11  -2   26.21    1.03
  -2  11  -2   26.15    0.96
  -2  11  -2   26.30    0.91
  -2 -11   2   27.66    1.03
  -2  11  -2   26.53    0.95
   2 -11  -2   26.15    0.99
  -3  11   2    8.90    0.47
  -3  11   2    8.67    0.54
   3 -11   2    8.01    0.52
  -3 -11  -2    8.65    0.47
   3 -11   2    8.96    0.65
   3  11  -2    9.75    0.49
   3 -11   2    9.49    0.57
   3  11  -2    9.66    0.53
  -3 -11  -2    9.42    0.55
   3  11  -2    9.65    0.60
   3  11   2    9.48    0.40
   3  11   2    9.30    0.59
  -3 -11   2    9.72    0.50
  -3 -11   2    8.66    0.55
  -3  11  -2    8.86    0.50
  -3  11  -2    8.27    0.49
   3 -11  -2    9.25    0.57
   3 -11  -2    8.87    0.62
  -3  11  -2    9.83    0.54
   3  11   2    9.35    0.46
   3 -11  -2    9.09    0.46
  -4 -11  -2    2.88    0.26
   4 -11   2    2.78    0.34
   4  11  -2    3.24    0.33
   4 -11   2    3.44    0.37
   4  11  -2    2.67    0.27
   4  11  -2    3.39    0.37
  -4  11   2    3.00    0.29
  -4  11   2    3.72    0.35
   4 -11   2    2.41    0.32
  -4 -11  -2    3.05    0.34
   4  11   2    3.17    0.28
   4  11   2    3.03    0.24
  -4  11  -2    2.89    0.29
   4 -11  -2    2.33    0.32
  -4  11  -2    2.87    0.31
  -4 -11   2    3.05    0.28
  -4  11  -2    3.24    0.33
   4 -11  -2    3.52    0.38
   4  11   2    2.70    0.36
   4 -11  -2    3.21    0.30
  -4 -11   2    3.31    0.36
   5  11  -2   14.80    0.82
   5  11  -2   15.15    0.67
   5 -11   2   14.57    0.75
  -5  11   2   15.21    0.74
  -5  11   2   14.49    0.68
   5 -11   2   14.15    1.13
  -5 -11  -2   13.90    0.71
   5  11  -2   15.23    0.72
   5 -11   2   13.64    1.12
  -5 -11  -2   13.98    0.58
   5 -11  -2   14.12    0.74
   5 -11  -2   15.01    0.69
  -5 -11   2   14.95    0.60
  -5  11  -2   13.60    1.08
  -5 -11   2   14.58    0.76
  -5  11  -2   13.07    0.64
   5  11   2   14.91    0.81
   5 -11  -2   13.68    0.77
   5  11   2   14.77    0.65
   5  11   2   14.27    0.56
   6  11  -2    8.34    0.50
   6 -11   2    8.95    0.58
  -6 -11  -2    8.21    0.54
  -6  11   2    7.96    0.53
  -6 -11  -2    8.81    0.41
   6  11  -2    9.05    0.65
   6 -11   2    9.34    0.62
   6 -11   2    9.02    0.57
   6 -11   2    7.93    0.57
   6 -11  -2    8.20    0.54
   6 -11  -2    8.84    0.62
  -6  11  -2    8.35    0.56
   6 -11  -2    8.55    0.71
  -6 -11   2    8.43    0.41
  -6 -11   2    8.95    0.59
  -6  11  -2    8.39    0.50
   6 -11  -2    8.33    0.57
   6  11   2    8.69    0.51
   6  11   2    9.14    0.44
   6  11   2    8.26    0.64
   7  11  -2   36.55    1.43
   7 -11   2   33.64    1.27
   7 -11   2   35.22    1.32
  -7 -11  -2   35.38    1.05
   7 -11   2   35.02    1.27
   7  11  -2   34.88    1.18
   7 -11   2   34.01    1.50
  -7  11   2   33.07    1.20
   7  11  -2   34.20    1.26
   7 -11  -2   36.68    1.25
  -7 -11   2   34.73    0.94
   7 -11  -2   34.83    1.30
   7  11   2   37.22    1.42
   7 -11  -2   35.52    1.24
   7  11   2   33.87    1.18
   7 -11  -2   34.80    1.37
   7  11   2   35.47    1.08
  -7 -11   2   34.62    1.28
   8  11  -2    3.51    0.41
   8  11  -2    3.97    0.39
   8 -11   2    3.27    0.41
   8 -11   2    3.81    0.44
   8 -11   2    3.33    0.41
   8 -11   2    3.53    0.41
   8  11  -2    3.85    0.51
   8 -11  -2    3.21    0.40
  -8 -11   2    2.65    0.40
   8 -11  -2    3.03    0.40
   8 -11  -2    3.48    0.40
   8  11   2    3.20    0.48
   8 -11  -2    3.64    0.47
   8  11   2    3.44    0.37
   8  11   2    2.90    0.31
   9  11  -2   12.27    0.69
   9 -11   2   13.12    0.81
   9 -11   2   12.81    0.76
   9  11  -2   12.52    0.77
   9  11  -2   13.16    0.89
   9 -11   2   12.65    0.78
   9 -11   2   12.60    0.77
   9  11   2   12.09    0.61
   9  11   2   11.92    0.70
   9 -11  -2   13.10    0.76
   9 -11  -2   13.60    0.86
   9 -11  -2   12.75    0.76
   9 -11  -2   13.10    0.76
   9  11   2   13.89    0.89
  10 -11   2   -0.20    0.14
  10 -11   2   -0.12    0.14
  10 -11   2   -0.01    0.13
  10  11  -2    0.18    0.19
  10 -11   2    0.00    0.14
  10  11  -2   -0.04    0.13
  10  11  -2   -0.08    0.11
  10  11   2    0.00    0.15
  10 -11  -2    0.18    0.15
  10 -11  -2    0.04    0.14
  10 -11  -2    0.16    0.16
  10  11   2   -0.06    0.11
  10 -11  -2   -0.04    0.13
  10  11   2   -0.12    0.13
  11 -11   2    4.41    0.53
  11  11  -2    4.23    0.68
  11 -11   2    4.54    0.49
  11 -11   2    4.03    0.51
  11  11  -2    3.99    0.45
  11  11  -2    4.65    0.60
  11 -11   2    3.96    0.51
  11 -11  -2    4.34    0.51
  11 -11  -2    3.78    0.77
  11  11   2    3.50    0.66
  11  11   2    3.85    0.41
  11  11   2    3.58    0.46
  11 -11  -2    4.85    0.48
  11 -11  -2    4.90    0.52
  12  11  -2   -0.24    0.13
  12 -11   2    0.01    0.16
  12 -11   2   -0.15    0.14
  12  11  -2    0.21    0.19
  12 -11   2   -0.05    0.15
  12 -11   2    0.05    0.17
  12  11  -2    0.01    0.19
  12 -11  -2    0.15    0.17
  12  11   2    0.14    0.17
  12 -11  -2   -0.02    0.16
  12  11   2    0.29    0.20
  12 -11  -2    0.02    0.17
  12 -11  -2   -0.10    0.16
  12  11   2    0.11    0.18
  13 -11   2    2.88    0.51
  13 -11   2    3.96    0.56
  13 -11   2    3.15    0.52
  13 -11   2    3.38    0.44
  13  11  -2    3.82    0.54
  13  11  -2    5.07    0.65
  13  11  -2    3.09    0.44
  13  11   2    2.80    0.44
  13 -11  -2    3.42    0.58
  13 -11  -2    2.87    0.42
  13  11   2    3.69    0.60
  13 -11  -2    3.59    0.51
  13  11   2    4.29    0.54
  13 -11  -2    3.46    0.54
  14  11  -2    0.65    0.29
  14 -11   2    0.72    0.30
  14  11  -2   -0.14    0.24
  14 -11   2    0.07    0.21
  14  11  -2    0.09    0.28
  14 -11   2   -0.41    0.21
  14 -11   2    0.04    0.21
  14  11   2    0.10    0.23
  14 -11  -2   -0.16    0.21
  14  11   2   -0.22    0.43
  14 -11  -2    0.39    0.22
  14 -11  -2   -0.12    0.18
   0 -12  -2   12.76    0.66
   0  12  -2   12.53    0.59
   0 -12  -2   12.69    0.69
   0  12   2   12.05    0.51
   0  12  -2   12.06    0.66
   0  12  -2   13.14    0.63
   0 -12   2   12.41    0.69
   0 -12   2   12.28    0.64
   0  12   2   11.82    0.54
   1  12  -2   15.94    0.66
  -1  12   2   15.47    0.63
   1  12  -2   15.85    0.78
   1  12  -2   15.89    0.71
  -1  12   2   15.64    0.61
   1 -12   2   16.15    0.79
  -1  12   2   13.86    0.91
  -1 -12  -2   17.06    0.80
  -1 -12  -2   16.55    0.74
   1 -12  -2   16.49    0.80
  -1  12  -2   15.56    0.70
   1  12   2   15.70    0.64
   1  12   2   16.07    0.58
  -1 -12   2   15.91    0.78
   1  12   2   16.32    0.80
  -1  12  -2   15.47    0.66
  -1  12  -2   16.20    0.75
  -1 -12   2   16.77    0.73
   2 -12   2    2.49    0.32
  -2  12   2    2.59    0.27
  -2  12   2    2.70    0.34
   2  12  -2    2.24    0.29
  -2 -12  -2    2.64    0.29
   2 -12   2    2.02    0.33
   2  12  -2    2.42    0.27
   2  12  -2    2.46    0.35
  -2  12  -2    2.38    0.30
   2 -12  -2    2.61    0.25
  -2 -12   2    2.05    0.27
  -2  12  -2    2.42    0.31
  -2  12  -2    2.06    0.28
   2  12   2    3.04    0.24
  -2 -12   2    2.63    0.35
   2 -12  -2    2.48    0.33
   2 -12  -2    2.49    0.33
   2  12   2    2.73    0.37
   2  12   2    2.94    0.28
  -3 -12  -2    7.30    0.46
  -3  12   2    7.18    0.51
   3  12  -2    7.68    0.56
   3 -12   2    6.93    0.53
  -3  12   2    7.36    0.45
   3  12  -2    7.04    0.43
  -3 -12  -2    6.81    0.51
   3  12  -2    6.90    0.47
   3 -12   2    7.39    0.53
  -3  12  -2    6.92    0.48
  -3  12  -2    6.74    0.46
  -3  12  -2    7.12    0.48
   3  12   2    7.09    0.55
   3 -12  -2    7.10    0.54
  -3 -12   2    6.67    0.44
  -3 -12   2    7.42    0.54
   3 -12  -2    7.56    0.44
   3 -12  -2    7.77    0.54
   3  12   2    7.23    0.36
   3  12   2    7.01    0.42
   4  12  -2    8.53    0.62
   4  12  -2    8.08    0.51
   4  12  -2    9.02    0.50
   4 -12   2    7.81    0.89
  -4  12   2    8.50    0.50
   4 -12   2    7.64    0.69
  -4  12   2    7.44    0.54
  -4 -12  -2    7.94    0.46
   4 -12   2    9.37    0.60
  -4 -12  -2    8.47    0.56
   4  12   2    7.94    0.61
   4  12   2    8.16    0.40
   4 -12  -2    7.89    0.59
  -4  12  -2    6.88    0.48
   4 -12  -2    7.90    0.49
  -4  12  -2    8.03    0.64
  -4 -12   2    8.54    0.57
   4 -12  -2    8.17    0.57
  -4 -12   2    8.51    0.48
   4  12   2    8.58    0.48
  -5  12   2    5.54    0.43
   5  12  -2    5.87    0.40
   5 -12   2    5.27    0.43
   5 -12   2    4.32    0.45
   5 -12   2    5.70    0.48
  -5 -12  -2    5.36    0.37
   5  12  -2    5.69    0.52
  -5  12   2    5.00    0.42
   5  12  -2    4.61    0.74
   5 -12   2    6.40    0.50
  -5 -12  -2    5.96    0.47
  -5 -12   2    5.39    0.37
   5  12   2    5.29    0.33
   5 -12  -2    5.58    0.42
   5 -12  -2    5.63    0.51
  -5  12  -2    5.52    0.41
  -5  12  -2    5.20    0.45
  -5 -12   2    5.29    0.48
   5 -12  -2    5.61    0.48
   5  12   2    5.93    0.41
   5  12   2    5.80    0.53
   6 -12   2   11.20    0.67
  -6 -12  -2   11.01    0.66
   6  12  -2   12.14    0.62
   6 -12   2   10.76    0.69
   6  12  -2   11.53    0.77
  -6 -12  -2   12.16    0.52
   6  12  -2   11.29    0.67
  -6  12   2   10.01    0.64
   6 -12   2   11.60    0.73
   6 -12  -2   10.81    0.68
  -6 -12   2   11.93    0.71
   6  12   2   11.53    0.61
  -6 -12   2   10.88    0.51
   6 -12  -2   11.82    0.64
   6  12   2   11.96    0.53
   6 -12  -2   11.32    0.65
   6 -12  -2   12.14    0.76
   6  12   2   12.19    0.78
  -6  12  -2   10.80    0.63
  -6  12  -2   12.20    0.69
   7 -12   2   33.16    1.26
   7 -12   2   34.03    1.31
  -7 -12  -2   32.96    0.95
   7  12  -2   32.54    1.16
   7  12  -2   33.55    1.27
   7 -12   2   33.10    1.33
  -7  12   2   32.71    1.33
   7 -12  -2   33.75    1.38
   7 -12  -2   33.32    1.30
   7 -12  -2   35.18    1.25
   7 -12  -2   32.82    1.21
   7  12   2   32.30    1.21
   7  12   2   36.26    1.44
   7  12   2   35.02    1.05
  -7 -12   2   31.66    1.27
  -7 -12   2   32.23    0.95
   8  12  -2    0.79    0.22
   8 -12   2    0.83    0.24
   8  12  -2    0.67    0.23
   8  12  -2    1.05    0.28
   8 -12   2    0.82    0.25
   8 -12   2    0.65    0.21
   8 -12   2    0.86    0.24
   8 -12  -2    0.86    0.22
   8 -12  -2    0.96    0.27
   8  12   2    0.79    0.22
   8 -12  -2    0.84    0.24
   8  12   2    0.97    0.19
   8  12   2    0.90    0.28
   8 -12  -2    0.48    0.22
  -8 -12   2    0.67    0.23
   9  12  -2    0.51    0.22
   9 -12   2    0.03    0.14
   9  12  -2    0.24    0.18
   9 -12   2    0.80    0.24
   9  12  -2    0.42    0.18
   9 -12   2    0.29    0.17
   9 -12   2    0.37    0.19
   9 -12  -2    0.17    0.16
   9  12   2    0.55    0.16
   9 -12  -2    0.47    0.20
   9 -12  -2    0.17    0.19
   9  12   2    0.40    0.21
   9 -12  -2    0.27    0.17
   9  12   2    0.29    0.18
  10  12  -2   -0.03    0.14
  10  12  -2    0.01    0.17
  10 -12   2    0.03    0.18
  10 -12   2    0.06    0.15
  10 -12   2    0.31    0.21
  10  12  -2    0.12    0.22
  10 -12   2   -0.03    0.17
  10 -12  -2    0.23    0.20
  10 -12  -2    0.07    0.27
  10 -12  -2    0.19    0.19
  10  12   2    0.09    0.13
  10  12   2    0.22    0.24
  10  12   2    0.30    0.17
  10 -12  -2    0.29    0.19
  11 -12   2    5.24    0.57
  11  12  -2    4.29    0.66
  11  12  -2    4.63    0.53
  11 -12   2    4.14    0.55
  11  12  -2    4.68    0.48
  11 -12   2    4.66    0.52
  11 -12   2    4.70    0.55
  11  12   2    3.66    0.46
  11  12   2    3.89    0.61
  11  12   2    3.19    0.44
  11 -12  -2    4.21    0.49
  11 -12  -2    4.51    0.56
  11 -12  -2    4.81    0.55
  11 -12  -2    4.53    0.50
  12 -12   2    1.74    0.37
  12 -12   2    1.10    0.31
  12 -12   2    1.46    0.38
  12 -12   2    1.38    0.37
  12  12  -2    1.15    0.35
  12  12  -2    1.58    0.38
  12  12  -2    1.35    0.42
  12 -12  -2    0.55    0.27
  12 -12  -2    1.53    0.34
  12 -12  -2    1.41    0.37
  12  12   2    0.72    0.23
  12  12   2    0.89    0.28
  12 -12  -2    0.85    0.28
  12  12   2    0.84    0.36
  13 -12   2    7.07    0.70
  13  12  -2    6.75    0.71
  13 -12   2    6.27    0.70
  13 -12   2    6.51    0.59
  13  12  -2    6.45    0.64
  13 -12   2    7.29    0.81
  13  12  -2    8.29    0.86
  13 -12  -2    7.17    0.76
  13 -12  -2    7.21    0.67
  13  12   2    7.49    0.84
  13  12   2    6.85    0.66
  13 -12  -2    7.11    0.63
  13 -12  -2    6.86    0.68
  14 -12   2   -0.46    0.22
  14  12  -2    0.00    0.25
  14 -12   2    0.65    0.25
  14  12  -2    0.00    0.26
  14 -12   2    0.25    0.27
  14 -12   2   -0.03    0.20
  14  12  -2   -0.03    0.29
  14  12   2    0.54    0.34
  14  12   2    0.32    0.43
  14 -12  -2   -0.13    0.23
  14 -12  -2    0.20    0.20
  14 -12  -2    0.48    0.24
  14 -12  -2    0.61    0.25
   0  13  -2   -0.02    0.11
   0 -13  -2    0.01    0.10
   0  13   2    0.11    0.10
   0  13   2    0.21    0.10
   0  13   2    0.11    0.14
   0 -13  -2    0.15    0.15
   0  13  -2   -0.10    0.09
   0 -13   2   -0.14    0.10
   0  13  -2    0.01    0.09
   0 -13   2    0.14    0.12
   1 -13   2   26.81    1.06
   1  13  -2   26.28    0.93
  -1 -13  -2   26.89    1.04
  -1 -13  -2   25.24    1.07
  -1  13   2   25.12    0.86
   1  13  -2   25.41    0.98
  -1  13   2   25.58    1.09
   1 -13   2   26.96    1.11
  -1  13   2   24.82    0.89
   1  13   2   25.95    1.11
   1  13   2   25.30    0.88
   1 -13  -2   26.16    1.11
  -1 -13   2   26.60    1.01
  -1  13  -2   25.77    0.95
   1  13   2   25.07    0.82
  -1  13  -2   25.98    1.05
  -1  13  -2   25.04    0.97
   1 -13  -2   27.10    1.06
  -1 -13   2   25.51    1.09
   2 -13   2   19.93    0.91
   2  13  -2   19.79    0.95
  -2  13   2   20.77    0.79
  -2 -13  -2   20.61    0.88
   2 -13   2   22.21    0.98
  -2  13   2   19.81    0.92
   2  13  -2   19.67    0.77
  -2 -13  -2   19.76    0.91
   2  13  -2   20.90    0.86
   2  13   2   20.33    0.68
  -2 -13   2   18.71    0.96
  -2  13  -2   20.32    0.88
   2 -13  -2   20.25    0.95
  -2  13  -2   20.17    0.86
   2 -13  -2   19.69    0.91
   2 -13  -2   20.54    0.76
   2  13   2   21.72    0.99
   2  13   2   20.16    0.77
  -2 -13   2   20.25    0.95
  -2  13  -2   20.18    0.82
   3 -13   2   11.74    0.91
   3  13  -2   12.59    0.75
   3  13  -2   13.84    0.63
  -3 -13  -2   11.93    0.72
  -3  13   2   12.49    0.61
   3 -13   2   13.45    0.73
  -3  13   2   12.52    0.73
   3  13  -2   12.77    0.67
  -3 -13  -2   13.31    0.65
  -3 -13   2   12.87    0.64
   3  13   2   13.53    0.52
  -3  13  -2   13.22    0.69
  -3 -13   2   13.01    0.74
   3  13   2   13.01    0.61
   3 -13  -2   13.65    0.62
   3  13   2   13.71    0.80
   3 -13  -2   12.41    0.72
  -3  13  -2   13.11    0.69
   3 -13  -2   12.99    0.77
  -3  13  -2   11.37    0.88
  -4  13   2    0.00    0.08
   4 -13   2   -0.05    0.10
   4  13  -2    0.11    0.10
  -4 -13  -2    0.11    0.14
  -4  13   2   -0.21    0.10
   4 -13   2    0.05    0.13
   4  13  -2    0.14    0.12
   4  13  -2    0.09    0.13
  -4 -13  -2   -0.22    0.09
   4 -13  -2   -0.03    0.09
  -4  13  -2   -0.12    0.09
   4 -13  -2    0.09    0.13
  -4  13  -2   -0.15    0.12
   4 -13  -2    0.02    0.15
   4  13   2    0.13    0.14
  -4 -13   2   -0.12    0.10
   4  13   2    0.06    0.10
  -4 -13   2    0.03    0.13
   4  13   2   -0.11    0.07
  -5 -13  -2   14.80    0.65
   5  13  -2   14.08    0.84
   5  13  -2   14.71    0.68
   5  13  -2   13.62    0.72
   5 -13   2   14.38    0.80
  -5  13   2   13.47    0.75
  -5  13   2   13.21    0.68
   5 -13   2   14.20    0.74
   5 -13   2   15.00    0.84
  -5 -13  -2   13.16    0.75
  -5 -13   2   14.99    0.65
   5 -13  -2   14.18    0.83
  -5  13  -2   13.99    0.74
   5  13   2   13.60    0.65
   5  13   2   14.09    0.57
  -5 -13   2   13.51    0.79
   5  13   2   13.46    0.89
  -5  13  -2   12.74    0.70
   5 -13  -2   14.08    0.70
   5 -13  -2   14.79    0.81
  -6  13   2    2.17    0.34
   6  13  -2    2.99    0.45
  -6 -13  -2    2.53    0.39
   6 -13   2    2.81    0.43
   6  13  -2    3.34    0.34
   6 -13   2    2.56    0.37
   6  13  -2    2.58    0.36
  -6 -13  -2    2.72    0.27
   6 -13   2    2.76    0.40
   6 -13  -2    2.76    0.35
   6  13   2    2.52    0.27
   6  13   2    2.37    0.40
  -6  13  -2    2.96    0.38
   6 -13  -2    2.06    0.36
   6 -13  -2    2.78    0.35
   6 -13  -2    2.85    0.40
  -6 -13   2    2.86    0.28
   6  13   2    1.94    0.38
   7 -13   2   20.84    0.97
   7  13  -2   20.83    1.10
   7 -13   2   21.37    1.02
  -7 -13  -2   20.01    0.71
   7  13  -2   20.57    0.86
   7 -13   2   22.30    1.07
   7  13  -2   20.02    0.95
   7 -13  -2   22.12    0.95
  -7 -13   2   21.74    0.73
   7  13   2   20.53    0.89
   7 -13  -2   21.59    0.95
   7 -13  -2   22.21    1.10
   7 -13  -2   21.36    1.03
   7  13   2   21.89    1.12
   7  13   2   20.98    0.75
  -7 -13   2   19.64    0.97
   8 -13   2    5.11    0.52
   8 -13   2    4.89    0.48
   8  13  -2    4.66    0.58
   8 -13   2    3.74    0.47
   8  13  -2    4.58    0.42
   8  13  -2    4.09    0.46
   8 -13   2    4.03    0.47
   8  13   2    4.20    0.55
  -8 -13   2    3.63    0.27
   8 -13  -2    4.54    0.54
   8 -13  -2    4.26    0.45
   8  13   2    5.09    0.46
   8  13   2    4.59    0.37
   8 -13  -2    4.19    0.47
   8 -13  -2    4.38    0.43
   9  13  -2    2.34    0.37
   9 -13   2    1.92    0.38
   9 -13   2    2.26    0.48
   9 -13   2    1.64    0.34
   9  13  -2    1.84    0.27
   9 -13   2    2.33    0.40
   9  13  -2    3.32    0.51
   9 -13  -2    2.15    0.41
   9 -13  -2    2.70    0.38
   9 -13  -2    1.90    0.35
   9  13   2    1.75    0.37
   9  13   2    2.39    0.29
   9 -13  -2    2.55    0.47
   9  13   2    2.44    0.37
  10  13  -2    4.17    0.41
  10 -13   2    4.09    0.52
  10 -13   2    3.79    0.49
  10 -13   2    4.96    0.52
  10 -13   2    4.49    0.53
  10  13  -2    4.43    0.62
  10 -13  -2    4.89    0.52
  10  13   2    4.29    0.38
  10 -13  -2    4.36    0.51
  10 -13  -2    4.77    0.49
  10  13   2    4.12    0.47
  10 -13  -2    4.81    0.56
  10  13   2    3.61    0.90
  11  13  -2    0.55    0.27
  11  13  -2    0.62    0.24
  11 -13   2    0.41    0.24
  11 -13   2    0.47    0.25
  11 -13   2    0.57    0.22
  11 -13   2    0.53    0.25
  11  13  -2    0.76    0.22
  11 -13  -2    0.56    0.24
  11 -13  -2    0.49    0.21
  11 -13  -2    0.02    0.17
  11 -13  -2    0.39    0.19
  11  13   2    0.43    0.22
  11  13   2    0.86    0.28
  12  13  -2    2.53    0.45
  12  13  -2    3.11    0.52
  12 -13   2    2.00    0.37
  12 -13   2    2.00    0.41
  12 -13   2    2.39    0.46
  12 -13   2    2.13    0.41
  12  13  -2    2.52    0.39
  12 -13  -2    1.97    0.39
  12 -13  -2    2.30    0.41
  12  13   2    2.88    0.55
  12  13   2    2.63    0.40
  12 -13  -2    2.34    0.45
  12 -13  -2    2.65    0.45
  13 -13   2    0.11    0.23
  13 -13   2    0.32    0.26
  13 -13   2   -0.20    0.18
  13  13  -2    0.53    0.29
  13 -13   2    0.37    0.23
  13  13  -2   -0.03    0.31
  13  13  -2   -0.10    0.27
  13  13   2    0.26    0.37
  13 -13  -2    0.10    0.31
  13  13   2    0.31    0.21
  13 -13  -2    0.26    0.24
  13 -13  -2    0.53    0.26
   0 -14   2   18.84    0.93
   0 -14  -2   18.38    0.91
   0  14   2   18.66    0.93
   0  14  -2   16.85    0.88
   0  14  -2   18.50    0.77
   0  14   2   17.84    0.68
   0  14  -2   18.69    0.88
   0  14   2   18.44    0.74
   0 -14  -2   17.82    0.86
   0 -14   2   17.42    0.85
   1  14  -2    0.58    0.20
   1 -14   2    0.43    0.21
  -1 -14  -2    0.48    0.19
  -1 -14  -2    0.62    0.20
  -1  14   2    0.27    0.13
   1 -14   2    0.53    0.18
  -1  14   2    0.32    0.18
   1  14  -2    0.42    0.17
   1  14  -2    0.61    0.18
   1  14   2    0.49    0.21
   1  14   2    0.43    0.12
  -1 -14   2    0.47    0.20
  -1 -14   2    0.52    0.18
   1 -14  -2    0.28    0.17
   1 -14  -2    0.48    0.18
  -1  14  -2    0.57    0.19
   1  14   2    0.45    0.15
  -1  14  -2    0.55    0.20
  -1  14  -2    0.49    0.15
   2 -14   2    2.00    0.33
  -2  14   2    2.68    0.29
  -2 -14  -2    1.74    0.31
   2  14  -2    2.48    0.39
  -2 -14  -2    2.47    0.33
   2  14  -2    2.89    0.33
   2  14  -2    2.18    0.28
   2  14   2    2.29    0.28
  -2 -14   2    2.48    0.32
   2 -14  -2    3.51    0.42
   2  14   2    2.54    0.23
   2 -14  -2    2.58    0.26
   2  14   2    1.58    0.32
   2 -14  -2    1.94    0.33
  -2  14  -2    2.11    0.34
  -2  14  -2    2.41    0.32
  -2 -14   2    2.80    0.37
  -2  14  -2    1.63    0.28
  -3  14   2    2.73    0.41
   3 -14   2    2.45    0.39
  -3  14   2    2.32    0.30
   3 -14   2    2.81    0.39
  -3 -14  -2    3.46    0.34
  -3 -14  -2    2.37    0.37
   3  14  -2    1.72    0.31
   3  14  -2    2.51    0.30
   3  14  -2    2.51    0.34
   3 -14  -2    2.42    0.35
  -3  14  -2    2.46    0.33
  -3 -14   2    2.58    0.31
   3  14   2    2.67    0.24
   3  14   2    2.80    0.30
   3 -14  -2    2.43    0.29
  -3  14  -2    2.44    0.37
   3 -14  -2    2.53    0.40
  -3  14  -2    2.87    0.34
  -3 -14   2    2.94    0.40
   3  14   2    3.21    0.43
   4 -14   2    2.75    0.34
   4 -14   2    2.20    0.37
  -4 -14  -2    2.36    0.37
   4  14  -2    2.26    0.28
  -4  14   2    2.55    0.38
   4  14  -2    2.34    0.33
  -4  14   2    2.56    0.31
   4 -14   2    2.09    0.36
   4  14  -2    2.58    0.43
   4  14   2    2.34    0.22
   4 -14  -2    2.20    0.28
  -4 -14   2    1.87    0.30
   4  14   2    1.89    0.36
  -4 -14   2    2.56    0.39
  -4  14  -2    1.94    0.31
   4  14   2    2.57    0.30
  -4  14  -2    2.52    0.35
   4 -14  -2    1.65    0.29
   4 -14  -2    1.81    0.32
   5 -14   2    1.90    0.35
   5 -14   2    1.66    0.30
   5  14  -2    1.82    0.29
   5 -14   2    1.56    0.34
  -5 -14  -2    1.66    0.26
  -5  14   2    1.09    0.28
  -5 -14  -2    1.72    0.34
   5  14  -2    1.68    0.36
   5  14  -2    1.30    0.27
  -5  14   2    1.72    0.29
  -5 -14   2    1.27    0.30
   5  14   2    1.60    0.34
   5 -14  -2    1.26    0.32
  -5 -14   2    1.63    0.25
   5 -14  -2    1.69    0.34
   5  14   2    1.68    0.29
   5  14   2    1.50    0.22
  -5  14  -2    1.49    0.27
   5 -14  -2    1.64    0.29
   6 -14   2   10.29    0.67
   6 -14   2   10.42    0.74
  -6 -14  -2   10.18    0.53
   6 -14   2    9.29    0.68
  -6 -14  -2    8.19    0.96
   6  14  -2    9.91    0.68
   6  14  -2   10.88    0.68
   6  14  -2    8.87    1.13
  -6 -14   2   10.11    0.71
   6  14   2   10.51    0.60
   6  14   2   10.19    0.48
   6 -14  -2    9.15    0.60
   6 -14  -2   10.41    0.73
   6 -14  -2    9.90    0.75
  -6  14  -2    9.72    0.65
   6  14   2   10.09    0.77
   6 -14  -2   10.19    0.61
  -6 -14   2   10.16    0.53
   7 -14   2    0.59    0.22
   7  14  -2    1.13    0.21
   7 -14   2    0.98    0.28
  -7 -14  -2    0.95    0.19
   7  14  -2    0.82    0.28
   7 -14   2    1.13    0.28
   7  14  -2    0.74    0.24
   7 -14  -2    1.09    0.25
   7 -14  -2    1.12    0.30
   7  14   2    0.80    0.21
   7  14   2    0.88    0.19
   7  14   2    0.76    0.27
   7 -14  -2    1.15    0.28
  -7 -14   2    0.42    0.28
   7 -14  -2    0.48    0.20
  -7 -14   2    1.09    0.20
   8  14  -2   -0.01    0.17
   8  14  -2    0.23    0.23
   8  14  -2    0.42    0.17
   8 -14   2    0.20    0.18
   8 -14   2    0.39    0.22
   8 -14   2    0.45    0.21
   8 -14   2    0.51    0.22
   8 -14  -2    0.21    0.21
   8 -14  -2    0.38    0.18
   8 -14  -2    0.05    0.15
   8  14   2    0.47    0.19
   8 -14  -2    0.79    0.24
   8  14   2    0.63    0.16
   8  14   2    0.52    0.28
   9 -14   2    4.02    0.52
   9  14  -2    3.28    0.46
   9  14  -2    3.24    0.58
   9 -14   2    4.95    0.58
   9 -14   2    5.17    0.53
   9 -14   2    4.34    0.50
   9  14  -2    3.53    0.41
   9 -14  -2    4.23    0.48
   9 -14  -2    3.16    0.55
   9 -14  -2    3.57    0.70
   9  14   2    3.67    0.42
   9  14   2    3.51    0.55
   9  14   2    4.47    0.61
   9 -14  -2    4.81    0.51
  10 -14   2    0.05    0.19
  10 -14   2    0.48    0.23
  10  14  -2    0.13    0.15
  10  14  -2    0.19    0.17
  10 -14   2    0.21    0.20
  10  14  -2   -0.12    0.21
  10 -14   2    0.16    0.18
  10 -14  -2    0.20    0.18
  10  14   2    0.32    0.17
  10  14   2    0.00    0.20
  10 -14  -2    0.05    0.22
  10 -14  -2    0.18    0.18
  10 -14  -2   -0.06    0.14
  11  14  -2   10.40    0.84
  11 -14   2    9.71    0.79
  11  14  -2   11.40    0.81
  11  14  -2   10.85    0.96
  11 -14   2    9.25    0.78
  11 -14   2   10.88    0.87
  11 -14   2   10.58    0.78
  11 -14  -2   10.47    0.86
  11  14   2    9.52    0.69
  11  14   2   10.86    0.92
  11 -14  -2    9.93    0.77
  11 -14  -2   11.66    0.80
  11 -14  -2   10.58    0.79
  12 -14   2    0.05    0.33
  12 -14   2    0.55    0.34
  12 -14   2    0.33    0.32
  12  14  -2   -0.05    0.26
  12 -14   2    0.55    0.23
  12  14  -2   -0.12    0.21
  12 -14  -2    0.26    0.23
  12 -14  -2    0.08    0.20
  12 -14  -2    0.05    0.22
  12 -14  -2   -0.07    0.21
  12  14   2   -0.50    0.23
  12  14   2    0.33    0.26
  13 -14   2    0.78    0.25
  13  14  -2    0.59    0.45
  13 -14   2    0.93    0.45
  13  14  -2    0.79    0.31
  13 -14   2    0.45    0.31
  13 -14   2    0.82    0.36
  13 -14  -2    0.95    0.29
  13 -14  -2    0.68    0.32
  13 -14  -2    1.51    0.37
  13 -14  -2    0.55    0.31
  13  14   2    1.24    0.43
   0 -15  -2    0.08    0.14
   0 -15  -2    0.08    0.14
   0 -15   2   -0.19    0.12
   0  15  -2   -0.19    0.12
   0  15   2    0.01    0.16
   0  15  -2    0.01    0.11
   0  15   2   -0.11    0.09
   0  15  -2    0.09    0.16
   0  15   2    0.16    0.12
   0 -15   2   -0.17    0.10
   1 -15   2   18.56    0.90
  -1  15   2   18.72    0.96
  -1 -15  -2   18.08    0.95
   1 -15   2   16.73    0.97
   1  15  -2   17.90    0.82
   1  15  -2   17.84    0.95
  -1 -15  -2   18.33    0.88
  -1  15   2   17.26    0.75
   1  15  -2   18.14    0.84
  -1  15  -2   17.58    0.91
   1 -15  -2   17.65    0.95
   1  15   2   18.13    0.97
   1 -15  -2   17.60    0.90
  -1 -15   2   18.01    0.96
  -1 -15   2   16.99    0.85
   1  15   2   18.35    0.76
   1  15   2   17.66    0.68
  -1  15  -2   18.16    0.80
   1 -15  -2   18.15    0.72
  -1  15  -2   18.03    0.84
   2 -15   2    4.64    0.51
  -2 -15  -2    4.24    0.42
   2 -15   2    4.47    0.47
   2  15  -2    5.14    0.51
  -2 -15  -2    3.62    0.45
   2  15  -2    4.83    0.40
  -2  15   2    5.22    0.52
   2  15  -2    4.43    0.43
   2 -15  -2    4.77    0.37
  -2  15  -2    4.34    0.47
   2 -15  -2    3.66    0.46
   2 -15  -2    4.72    0.48
  -2 -15   2    4.58    0.49
  -2  15  -2    4.91    0.44
   2  15   2    4.50    0.30
  -2  15  -2    4.37    0.40
  -2 -15   2    4.44    0.43
   2  15   2    3.94    0.36
   2  15   2    4.61    0.51
  -3 -15  -2   19.64    0.99
   3  15  -2   19.19    0.82
   3  15  -2   19.54    1.03
  -3  15   2   18.87    0.97
   3 -15   2   20.85    1.05
  -3 -15  -2   18.75    0.87
   3 -15   2   19.61    0.99
  -3  15   2   20.93    0.86
   3  15  -2   19.89    0.91
   3  15   2   19.29    0.81
  -3 -15   2   20.41    1.02
  -3  15  -2   19.31    0.90
   3  15   2   19.34    0.69
   3 -15  -2   19.72    1.04
  -3 -15   2   20.40    0.90
  -3  15  -2   19.84    0.89
   3 -15  -2   20.46    1.01
   3 -15  -2   19.35    0.96
  -3  15  -2   17.59    1.28
   3  15   2   19.46    1.04
   4  15  -2    0.13    0.14
  -4 -15  -2   -0.17    0.18
  -4 -15  -2   -0.08    0.10
   4 -15   2   -0.06    0.10
   4 -15   2    0.04    0.14
   4  15  -2   -0.11    0.12
  -4  15   2   -0.14    0.10
  -4  15   2    0.05    0.20
   4 -15   2   -0.09    0.13
   4  15  -2   -0.02    0.16
   4 -15  -2    0.20    0.16
  -4 -15   2   -0.24    0.14
  -4  15  -2   -0.14    0.11
  -4 -15   2   -0.15    0.13
   4  15   2    0.03    0.10
   4  15   2   -0.09    0.17
   4 -15  -2    0.24    0.12
   4 -15  -2    0.28    0.16
   5 -15   2    7.51    0.54
  -5 -15  -2    6.54    0.60
   5  15  -2    7.29    0.47
   5  15  -2    7.16    0.66
   5  15  -2    6.36    0.53
   5 -15   2    7.36    0.61
   5 -15   2    7.43    0.64
  -5 -15  -2    6.76    0.48
   5  15   2    8.61    0.71
   5  15   2    6.13    0.37
  -5 -15   2    6.20    0.60
  -5  15  -2    6.95    0.56
   5 -15  -2    6.77    0.50
  -5 -15   2    7.22    0.49
   5 -15  -2    6.89    0.60
   5  15   2    6.33    0.48
   5 -15  -2    6.85    0.63
   6 -15   2    1.05    0.39
   6  15  -2    1.25    0.27
   6 -15   2    1.06    0.26
   6  15  -2    0.99    0.31
   6 -15   2    1.14    0.29
   6  15  -2    1.00    0.21
   6  15   2    0.63    0.26
   6 -15  -2    1.14    0.39
   6 -15  -2    1.32    0.26
  -6 -15   2    1.29    0.32
   6 -15  -2    0.85    0.21
   6 -15  -2    1.09    0.31
   6  15   2    1.03    0.23
  -6  15  -2    0.76    0.22
   6  15   2    0.91    0.17
  -6 -15   2    1.31    0.24
   7  15  -2    4.00    0.39
   7 -15   2    3.49    0.49
   7  15  -2    3.83    0.45
   7 -15   2    4.08    0.46
  -7 -15  -2    3.91    0.35
   7 -15   2    3.58    0.48
   7  15  -2    4.18    0.58
   7  15   2    3.82    0.57
   7  15   2    3.70    0.40
   7  15   2    3.23    0.31
   7 -15  -2    4.27    0.44
   7 -15  -2    3.84    0.48
   7 -15  -2    4.02    0.43
   7 -15  -2    5.00    0.58
  -7 -15   2    4.54    0.36
   8 -15   2    0.31    0.19
   8 -15   2    0.35    0.21
   8  15  -2    0.12    0.16
   8 -15   2    0.79    0.29
   8 -15   2    0.47    0.19
   8  15  -2   -0.05    0.23
   8  15  -2    0.40    0.21
   8  15   2    0.41    0.24
   8 -15  -2    0.25    0.20
   8 -15  -2    0.49    0.25
   8  15   2    0.29    0.16
   8 -15  -2    0.57    0.22
   8 -15  -2   -0.05    0.17
   9 -15   2   13.03    0.86
   9  15  -2   11.33    0.68
   9  15  -2   11.52    0.77
   9 -15   2   12.18    0.88
   9 -15   2   10.84    0.78
   9  15  -2   11.97    0.97
   9 -15   2   11.03    0.78
   9 -15  -2   11.54    0.88
   9 -15  -2   11.08    0.74
   9  15   2   10.42    0.69
   9  15   2   11.62    0.97
   9 -15  -2   11.96    0.82
   9 -15  -2   11.18    0.75
  10 -15   2   -0.10    0.19
  10  15  -2    0.08    0.18
  10  15  -2    0.02    0.20
  10 -15   2   -0.06    0.16
  10 -15   2   -0.21    0.19
  10 -15   2   -0.10    0.20
  10  15  -2   -0.27    0.24
  10 -15  -2   -0.20    0.16
  10  15   2    0.23    0.24
  10 -15  -2   -0.08    0.17
  10  15   2    0.47    0.19
  10 -15  -2    0.12    0.18
  10 -15  -2    0.55    0.24
  11 -15   2   11.86    0.87
  11  15  -2   11.04    0.82
  11 -15   2   11.83    0.84
  11 -15   2   11.97    0.91
  11 -15   2   11.76    0.85
  11  15  -2   12.98    1.02
  11 -15  -2   11.46    0.91
  11 -15  -2   12.85    0.84
  11 -15  -2   12.22    0.84
  11  15   2   11.11    0.79
  11  15   2   10.85    0.95
  11 -15  -2   11.49    0.83
  12  15  -2    0.37    0.36
  12 -15   2    0.34    0.30
  12 -15   2    0.14    0.30
  12 -15   2    0.32    0.22
  12  15  -2   -0.18    0.43
  12 -15   2    0.31    0.25
  12 -15  -2    0.25    0.26
  12 -15  -2   -0.23    0.20
  12 -15  -2    0.06    0.29
  12  15   2    0.77    0.41
  12 -15  -2    0.34    0.28
  12  15   2    0.47    0.32
   0 -16  -2    4.04    0.43
   0  16  -2    3.50    0.41
   0  16  -2    4.04    0.37
   0 -16  -2    3.27    0.45
   0  16   2    4.04    0.50
   0 -16   2    3.27    0.45
   0 -16   2    3.91    0.43
   0  16   2    3.15    0.34
   0  16  -2    3.32    0.67
   1 -16   2    1.05    0.27
   1 -16   2    0.60    0.22
  -1  16   2    1.14    0.22
  -1 -16  -2    0.62    0.21
   1  16  -2    0.67    0.27
  -1  16   2    1.17    0.33
   1  16  -2    1.03    0.23
  -1 -16  -2    1.40    0.30
   1  16  -2    0.73    0.22
  -1 -16   2    0.98    0.26
   1  16   2    0.85    0.18
   1 -16  -2    1.38    0.35
  -1  16  -2    0.75    0.21
   1 -16  -2    1.00    0.20
   1  16   2    1.28    0.30
   1 -16  -2    0.90    0.26
  -1  16  -2    0.79    0.28
  -1 -16   2    0.48    0.19
  -1  16  -2    0.82    0.24
   1  16   2    0.76    0.24
   2  16  -2    2.44    0.37
  -2  16   2    2.77    0.33
   2  16  -2    2.17    0.32
   2 -16   2    2.44    0.40
  -2 -16  -2    2.28    0.40
  -2  16   2    2.37    0.37
   2 -16   2    1.88    0.37
  -2 -16  -2    2.37    0.35
   2  16  -2    2.37    0.45
   2 -16  -2    1.78    0.34
  -2 -16   2    2.31    0.37
   2  16   2    2.03    0.38
  -2  16  -2    3.06    0.39
   2  16   2    2.40    0.30
   2 -16  -2    2.45    0.45
   2 -16  -2    2.36    0.40
  -2  16  -2    3.26    0.36
  -2 -16   2    1.97    0.36
   2  16   2    2.35    0.25
   3  16  -2    0.19    0.18
   3  16  -2    0.23    0.20
  -3 -16  -2    0.06    0.21
   3 -16   2    0.19    0.19
   3 -16   2    0.12    0.17
   3  16  -2    0.14    0.14
  -3  16   2    0.11    0.22
  -3 -16  -2    0.18    0.13
  -3  16   2   -0.17    0.12
   3 -16  -2    0.00    0.11
   3 -16  -2   -0.02    0.16
   3 -16  -2    0.03    0.17
  -3  16  -2    0.37    0.17
   3  16   2   -0.13    0.11
  -3 -16   2   -0.03    0.13
   3  16   2   -0.15    0.09
  -3 -16   2    0.12    0.17
   3  16   2   -0.13    0.21
   4  16  -2    1.67    0.31
   4  16  -2    1.86    0.31
   4  16  -2    1.61    0.41
   4 -16   2    2.32    0.43
   4 -16   2    1.58    0.46
  -4 -16  -2    1.94    0.32
   4 -16   2    1.59    0.33
  -4  16   2    2.18    0.35
  -4 -16  -2    1.31    0.38
  -4 -16   2    1.82    0.40
  -4  16  -2    1.66    0.31
   4  16   2    2.10    0.26
   4 -16  -2    2.30    0.51
   4  16   2    1.86    0.28
  -4 -16   2    1.74    0.30
   4 -16  -2    1.87    0.42
   4  16   2    2.06    0.43
   4 -16  -2    1.44    0.30
  -5 -16  -2    1.43    0.27
   5 -16   2    1.15    0.29
   5 -16   2    1.84    0.36
   5  16  -2    1.13    0.32
   5  16  -2    1.92    0.33
   5  16  -2    1.38    0.41
   5 -16   2    1.52    0.37
  -5 -16   2    1.48    0.28
  -5 -16   2    1.88    0.40
   5 -16  -2    1.38    0.34
   5 -16  -2    1.58    0.36
   5  16   2    1.30    0.26
   5  16   2    1.37    0.37
   5  16   2    2.10    0.30
   5 -16  -2    1.67    0.33
  -5  16  -2    1.10    0.26
   6  16  -2    0.40    0.22
   6 -16   2    0.32    0.21
   6  16  -2   -0.31    0.15
  -6 -16  -2    0.06    0.17
   6 -16   2   -0.04    0.17
   6 -16   2   -0.10    0.14
   6  16  -2    0.30    0.23
   6  16   2    0.17    0.16
   6 -16  -2    0.26    0.16
   6  16   2    0.04    0.22
   6 -16  -2    0.11    0.16
  -6  16  -2    0.06    0.15
  -6 -16   2    0.21    0.16
   6 -16  -2    0.03    0.14
   6 -16  -2   -0.03    0.18
   7  16  -2    3.11    0.44
   7 -16   2    3.88    0.51
   7 -16   2    3.14    0.47
   7  16  -2    3.22    0.54
  -7 -16  -2    3.82    0.43
   7 -16   2    2.74    0.47
   7 -16   2    2.18    0.38
   7  16  -2    2.62    0.36
   7  16   2    2.62    0.37
   7 -16  -2    2.54    0.45
   7 -16  -2    3.01    0.40
   7 -16  -2    3.07    0.42
   7  16   2    3.05    0.48
  -7 -16   2    2.51    0.34
   7 -16  -2    3.65    0.50
   8  16  -2    0.03    0.16
   8 -16   2    0.33    0.20
   8  16  -2    0.44    0.30
   8  16  -2   -0.15    0.18
   8 -16   2   -0.20    0.16
   8 -16   2    0.31    0.19
   8 -16   2    0.31    0.21
   8 -16  -2    0.07    0.19
   8 -16  -2    0.02    0.17
   8 -16  -2   -0.18    0.14
   8  16   2    0.18    0.19
   8 -16  -2   -0.22    0.12
   8  16   2   -0.05    0.26
   9  16  -2    0.28    0.21
   9 -16   2    0.04    0.19
   9 -16   2    0.46    0.21
   9  16  -2    0.28    0.34
   9 -16   2    0.28    0.20
   9 -16   2    0.37    0.25
   9 -16  -2    0.32    0.20
   9 -16  -2    0.28    0.21
   9 -16  -2    0.27    0.20
   9  16   2    0.35    0.27
   9 -16  -2    0.16    0.22
  10  16  -2    3.94    0.52
  10 -16   2    3.83    0.58
  10 -16   2    3.38    0.48
  10 -16   2    3.35    0.52
  10 -16   2    3.40    0.51
  10  16  -2    4.07    0.62
  10  16   2    2.82    0.53
  10 -16  -2    2.89    0.49
  10 -16  -2    3.57    0.55
  10  16   2    3.52    0.47
  10 -16  -2    3.46    0.49
  10 -16  -2    3.95    0.49
  11  16  -2    0.66    0.30
  11 -16   2    0.17    0.22
  11 -16   2    0.50    0.29
  11 -16   2    0.90    0.31
  11 -16   2    0.01    0.26
  11 -16  -2    1.02    0.44
  11 -16  -2    0.54    0.28
  11 -16  -2    0.46    0.31
  11  16   2    0.61    0.39
   0 -17  -2    0.12    0.14
   0  17   2   -0.35    0.22
   0  17   2    0.14    0.15
   0  17  -2    0.03    0.14
   0 -17  -2   -0.01    0.19
   0 -17  -2    0.11    0.10
   0 -17   2    0.47    0.19
   0  17  -2    0.12    0.14
   0 -17   2    0.02    0.12
  -1 -17  -2   -0.27    0.12
  -1  17   2    0.43    0.18
   1 -17   2    0.16    0.17
   1  17  -2    0.40    0.16
  -1  17   2    0.07    0.23
  -1 -17  -2   -0.03    0.19
   1 -17   2    0.37    0.22
   1  17  -2   -0.17    0.15
   1  17  -2   -0.07    0.25
   1 -17  -2    0.14    0.15
   1  17   2   -0.10    0.22
  -1  17  -2   -0.05    0.13
  -1 -17   2    0.02    0.14
  -1  17  -2   -0.12    0.14
   1 -17  -2    0.09    0.15
   1  17   2    0.16    0.14
  -1 -17   2    0.28    0.19
  -2 -17  -2    0.95    0.28
  -2 -17  -2    1.13    0.28
   2  17  -2    0.66    0.19
   2 -17   2    0.41    0.24
  -2  17   2    0.49    0.19
   2  17  -2    0.93    0.30
   2 -17   2    0.55    0.28
   2  17  -2    0.62    0.22
  -2 -17   2    0.49    0.30
   2  17   2    0.90    0.25
  -2  17  -2    0.44    0.20
  -2  17  -2    0.66    0.20
  -2 -17   2    0.81    0.25
   2  17   2    0.62    0.18
   2 -17  -2    0.67    0.30
   2 -17  -2    0.63    0.24
   2 -17  -2    1.13    0.23
   2  17   2    0.89    0.18
   3 -17   2   18.62    1.02
   3  17  -2   19.19    0.82
   3  17  -2   16.54    1.05
  -3  17   2   20.14    0.86
   3 -17   2   18.74    0.89
  -3 -17  -2   18.07    1.18
  -3 -17  -2   18.80    0.93
   3 -17   2   18.51    1.08
   3  17  -2   17.89    0.90
  -3 -17   2   18.83    0.92
   3  17   2   17.54    0.76
  -3  17  -2   18.37    0.91
   3 -17  -2   18.60    1.03
   3 -17  -2   18.46    1.08
   3  17   2   17.64    0.80
   3  17   2   18.84    1.10
   3 -17  -2   18.23    0.81
  -3 -17   2   18.55    1.08
  -4 -17  -2    0.28    0.17
  -4  17   2    0.21    0.15
   4  17  -2    0.03    0.16
   4 -17   2   -0.17    0.15
   4  17  -2    0.25    0.24
   4 -17   2    0.18    0.20
   4  17  -2   -0.03    0.15
   4 -17  -2   -0.07    0.15
  -4  17  -2    0.30    0.16
   4 -17  -2    0.38    0.15
   4  17   2   -0.23    0.22
  -4 -17   2   -0.05    0.14
   4 -17  -2    0.14    0.19
  -4 -17   2   -0.03    0.20
   4  17   2    0.53    0.19
   5 -17   2   10.95    0.80
  -5 -17  -2   10.70    0.67
   5  17  -2    9.82    0.69
   5 -17   2   10.94    0.85
   5  17  -2    9.68    0.59
   5  17  -2   11.13    0.90
   5 -17   2   11.06    0.71
  -5  17  -2   10.49    0.75
   5  17   2   10.85    0.90
   5  17   2   10.00    0.62
   5 -17  -2   11.33    0.68
   5 -17  -2   11.71    0.82
   5 -17  -2   10.90    0.65
   5 -17  -2   11.59    0.88
  -5 -17   2   11.11    0.67
   6  17  -2    0.05    0.20
   6  17  -2    0.09    0.33
   6 -17   2    0.01    0.18
  -6 -17  -2    0.21    0.19
   6  17  -2    0.32    0.18
   6 -17   2    0.21    0.23
   6 -17   2    0.20    0.19
  -6 -17   2    0.35    0.19
   6  17   2   -0.13    0.17
   6 -17  -2    0.21    0.18
   6 -17  -2    0.18    0.21
   6 -17  -2    0.19    0.17
   6  17   2    0.41    0.29
  -6  17  -2   -0.13    0.17
   6 -17  -2    0.31    0.24
   7 -17   2    0.50    0.22
   7 -17   2    0.32    0.19
   7 -17   2    0.52    0.25
   7  17  -2    0.40    0.23
   7  17  -2    0.69    0.37
   7 -17   2    0.59    0.27
   7  17  -2    0.60    0.37
   7 -17  -2    0.40    0.26
   7 -17  -2    0.20    0.20
   7 -17  -2    0.84    0.24
   7  17   2    1.05    0.24
   7 -17  -2    0.77    0.30
   7  17   2    0.61    0.30
   8 -17   2    0.98    0.30
   8 -17   2    0.95    0.32
   8  17  -2    0.16    0.37
   8  17  -2    0.82    0.26
   8 -17   2    1.46    0.37
   8 -17   2    0.67    0.26
   8 -17  -2    0.68    0.22
   8  17   2    1.37    0.29
   8 -17  -2    0.59    0.28
   8  17   2    0.61    0.37
   8 -17  -2    0.80    0.25
   8 -17  -2    0.78    0.31
   9 -17   2    0.39    0.24
   9 -17   2    0.58    0.26
   9 -17   2   -0.57    0.42
   9 -17   2   -0.07    0.24
   9  17  -2    0.27    0.21
   9  17  -2    0.06    0.38
   9 -17  -2    0.23    0.23
   9 -17  -2    0.21    0.32
   9 -17  -2    0.46    0.22
   9 -17  -2    0.03    0.26
   9  17   2    0.39    0.32
  10 -17   2    0.49    0.25
  10 -17   2    0.14    0.25
  10  17  -2    0.95    0.32
  10 -17   2    0.64    0.28
  10  17  -2    0.88    0.50
  10 -17   2    0.01    0.26
  10  17   2    0.83    0.38
  10 -17  -2    0.88    0.26
  10 -17  -2    0.50    0.38
  10 -17  -2    0.44    0.25
   0 -18  -2   -0.02    0.17
   0  18   2   -0.07    0.13
   0 -18   2    0.06    0.20
   0 -18   2   -0.04    0.15
   0 -18  -2   -0.19    0.23
   0  18  -2    0.19    0.16
  -1 -18  -2    7.40    0.74
  -1 -18  -2    6.89    0.60
  -1 -18  -2    6.21    0.41
   1  18  -2    6.64    0.55
   1 -18   2    6.47    0.59
  -1  18   2    6.86    0.49
   1  18  -2    6.88    0.50
   1 -18   2    5.74    0.70
  -1  18  -2    7.61    0.59
   1 -18  -2    6.61    0.44
  -1 -18   2    5.99    0.56
   1 -18  -2    7.03    0.60
  -1 -18   2    7.91    0.73
   1  18   2    6.61    0.49
  -1  18  -2    6.69    0.50
   1 -18  -2    6.82    0.70
   1  18   2    6.21    0.72
   2  18  -2    2.19    0.31
   2  18  -2    2.59    0.39
   2 -18   2    2.18    0.40
  -2  18   2    2.42    0.33
   2 -18   2    2.07    0.32
   2 -18   2    1.75    0.36
   2  18   2    1.24    0.35
   2 -18  -2    2.73    0.33
  -2  18  -2    2.34    0.36
   2 -18  -2    2.18    0.43
   2 -18  -2    2.22    0.43
   2  18   2    2.22    0.32
  -2 -18   2    2.15    0.43
   3 -18   2    2.34    0.33
   3  18  -2    1.87    0.32
  -3 -18  -2    2.34    0.39
   3 -18   2    1.75    0.39
   3 -18   2    1.68    0.38
   3  18  -2    2.10    0.33
  -3  18   2    2.43    0.33
  -3 -18   2    2.09    0.39
   3  18   2    1.16    0.35
   3 -18  -2    2.06    0.46
   3  18   2    2.85    0.35
   3 -18  -2    2.27    0.46
   3 -18  -2    2.48    0.33
  -3 -18   2    1.78    0.40
  -3  18  -2    1.70    0.33
   4 -18   2    3.20    0.65
   4 -18   2    2.48    0.40
   4 -18   2    2.75    0.47
  -4 -18  -2    2.86    0.43
   4  18  -2    3.07    0.40
   4  18  -2    2.82    0.44
  -4  18  -2    2.77    0.44
   4  18   2    3.04    0.41
   4  18   2    3.05    0.57
   4 -18  -2    2.48    0.51
  -4 -18   2    3.44    0.44
   4 -18  -2    3.68    0.50
   4 -18  -2    3.27    0.42
   5  18  -2    0.55    0.36
   5 -18   2    0.65    0.23
   5 -18   2    1.12    0.32
  -5 -18  -2    0.52    0.23
   5 -18   2    0.24    0.24
  -5 -18   2    0.46    0.24
   5  18   2    0.72    0.24
   5 -18  -2    0.39    0.27
  -5  18  -2    0.40    0.21
   5  18   2    0.14    0.30
   5 -18  -2    0.74    0.23
   5 -18  -2    0.91    0.26
   5 -18  -2    0.41    0.25
   6 -18   2    2.12    0.38
   6 -18   2    2.75    0.38
  -6 -18  -2    1.86    0.33
   6 -18   2    2.03    0.40
   6  18  -2    2.68    0.39
   6 -18  -2    2.54    0.45
   6 -18  -2    1.65    0.33
   6  18   2    2.61    0.51
  -6 -18   2    2.49    0.35
   6 -18  -2    1.94    0.33
   6 -18  -2    1.44    0.26
   6  18   2    1.75    0.30
   7 -18   2    1.41    0.33
   7 -18   2    2.23    0.46
   7 -18   2    1.79    0.37
   7 -18   2    3.95    0.52
   7  18  -2    2.38    0.37
   7 -18  -2    2.12    0.38
   7 -18  -2    2.70    0.51
   7 -18  -2    2.63    0.40
   7 -18  -2    1.90    0.42
   7  18   2    2.52    0.49
   8 -18   2    0.16    0.27
   8 -18   2    0.69    0.28
   8 -18   2   -0.12    0.24
   8  18  -2    0.52    0.27
   8 -18   2    0.19    0.24
   8 -18  -2    0.43    0.25
   8 -18  -2    0.48    0.33
   8 -18  -2    0.58    0.24
   8  18   2    0.09    0.34
   8 -18  -2    0.62    0.26
   9 -18   2    3.00    0.62
   9 -18   2    3.37    0.55
   9  18  -2    3.11    0.49
   9 -18   2    4.16    0.70
   9 -18   2    3.64    0.53
   9 -18  -2    4.55    0.57
   9 -18  -2    3.09    0.55
   9  18   2    2.87    0.69
   9 -18  -2    3.58    0.60
   9 -18  -2    2.57    0.66
   0  19   2   -0.05    0.15
   0 -19  -2    0.06    0.39
   0  19  -2    0.32    0.27
   0 -19   2   -0.08    0.16
   0 -19   2   -0.09    0.25
   0 -19  -2    0.10    0.19
   0  19  -2   -0.22    0.15
  -1  19   2   14.00    0.72
   1  19  -2   14.15    0.73
   1  19  -2   13.56    1.00
   1 -19   2   13.02    0.98
   1 -19   2   13.34    0.87
  -1 -19  -2   14.82    0.88
   1 -19  -2   14.10    1.02
  -1  19  -2   14.73    0.97
  -1 -19   2   14.07    0.89
   1  19   2   13.89    0.69
  -1 -19   2   14.33    1.03
   1 -19  -2   13.75    0.89
   2 -19   2   -0.21    0.16
   2 -19   2    0.66    0.26
   2  19  -2    0.39    0.33
  -2  19   2    0.59    0.20
  -2 -19  -2    0.28    0.21
   2  19  -2   -0.16    0.18
   2 -19   2    0.63    0.29
  -2  19  -2    0.27    0.21
   2  19   2   -0.01    0.17
  -2 -19   2    0.15    0.34
   2 -19  -2    0.51    0.20
   2 -19  -2    0.32    0.21
  -2 -19   2    0.22    0.20
   2 -19  -2    0.39    0.31
   3 -19   2    1.35    0.37
  -3 -19  -2    0.98    0.25
   3 -19   2    0.76    0.30
  -3  19   2    0.90    0.23
   3 -19  -2    0.93    0.22
   3 -19  -2    0.40    0.27
   3  19   2    0.22    0.25
   3 -19  -2    0.62    0.25
  -3 -19   2    1.00    0.28
  -4 -19  -2    0.51    0.24
   4 -19   2   -0.21    0.20
   4 -19   2    0.37    0.22
   4 -19   2    0.49    0.21
   4  19  -2    0.02    0.20
  -4 -19   2    0.33    0.21
  -4  19  -2   -0.16    0.16
   4 -19  -2    0.29    0.21
   4 -19  -2    0.28    0.21
   4 -19  -2    0.11    0.21
   5 -19   2    0.42    0.23
   5 -19   2    0.13    0.25
   5  19  -2    0.51    0.24
   5 -19   2    0.33    0.21
  -5 -19  -2    0.75    0.25
  -5  19  -2    0.05    0.19
   5 -19  -2    0.28    0.20
  -5 -19   2    0.75    0.25
   5 -19  -2   -0.07    0.19
   5  19   2   -0.02    0.42
   5 -19  -2    0.25    0.20
   5 -19  -2    0.22    0.30
   6 -19   2   -0.08    0.25
   6 -19   2    0.13    0.20
   6 -19   2    0.44    0.27
   6  19  -2    0.07    0.22
   6 -19   2    0.07    0.21
   6 -19  -2    0.55    0.24
   6 -19  -2    0.29    0.22
   6  19   2    0.07    0.46
   6 -19  -2    0.40    0.29
   6 -19  -2    0.74    0.34
   7  19  -2   12.94    0.87
   7 -19   2   13.88    0.99
   7 -19   2   13.53    1.05
   7 -19   2   13.79    0.87
   7 -19   2   14.23    0.90
   7 -19  -2   13.50    0.83
   7 -19  -2   13.96    0.97
   7  19   2   12.79    1.60
   7 -19  -2   13.96    1.05
   7 -19  -2   13.43    0.83
   8  19  -2    0.06    0.37
   8 -19   2    0.88    0.31
   8 -19   2    0.14    0.30
   8 -19   2    0.80    0.30
   8 -19  -2    0.34    0.28
   8 -19  -2    1.17    0.33
   0 -20  -2   -0.17    0.19
   0 -20   2   -0.28    0.22
   0  20  -2   -0.13    0.18
   0 -20   2   -0.41    0.28
   0 -20   2   -0.13    0.22
   1  20  -2    3.56    0.45
  -1 -20  -2    3.40    0.53
   1 -20   2    4.25    0.59
   1 -20   2    3.26    0.64
  -1 -20   2    3.48    0.53
  -1  20  -2    3.63    0.48
   1 -20  -2    3.32    0.54
  -2 -20  -2   -0.09    0.18
   2 -20   2    0.05    0.22
   2 -20   2    0.19    0.23
   2 -20   2    0.02    0.28
   2  20  -2    0.15    0.21
  -2 -20   2    0.31    0.21
  -2  20  -2    0.00    0.20
   2 -20  -2    0.10    0.20
   3 -20   2   -0.18    0.24
   3 -20   2    0.20    0.27
   3  20  -2    0.20    0.20
  -3 -20  -2   -0.29    0.18
  -3  20  -2   -0.44    0.18
  -3 -20   2    0.21    0.22
   3 -20  -2   -0.11    0.22
   3 -20  -2    0.27    0.35
  -4 -20  -2    0.66    0.29
   4 -20   2    1.05    0.36
   4 -20   2    0.14    0.25
   4 -20   2    0.54    0.26
   4  20  -2    0.39    0.26
  -4 -20   2    1.11    0.29
   4 -20  -2    0.71    0.39
  -4  20  -2    0.38    0.26
   4 -20  -2    0.69    0.32
   4 -20  -2    0.36    0.28
   5  20  -2    0.74    0.27
  -5 -20  -2    0.90    0.35
   5 -20   2    0.45    0.30
   5 -20   2    0.71    0.38
   5 -20   2    1.00    0.28
  -5 -20   2    0.72    0.31
   5 -20  -2    0.80    0.39
   5 -20  -2    0.81    0.32
  -5  20  -2    0.86    0.25
   6 -20   2    6.25    1.15
   6 -20   2    5.86    0.61
   6 -20   2    5.27    0.75
   6 -20   2    6.52    0.90
   6 -20  -2    4.81    0.72
   6 -20  -2    6.54    0.91
   0 -21  -2   -0.22    0.23
   0  21  -2   -0.19    0.23
   1  21  -2    2.51    0.43
   1 -21   2    2.13    0.40
   1 -21  -2    2.30    0.42
  -1  21  -2    1.97    0.37
  -1 -21   2    2.75    0.74
   2 -21   2   -0.23    0.41
   2 -21   2   -0.06    0.18
  -2 -21  -2    0.05    0.30
  -2  21  -2    0.03    0.26
   2 -21  -2    0.10    0.22
  -2 -21   2   -0.47    0.30
   3 -21   2    4.14    0.80
  -3 -21  -2    4.82    0.70
   3 -21   2    5.04    0.63
   3 -21  -2    5.35    0.67
  -3  21  -2    4.69    0.58
  -3 -21   2    4.50    0.66
   4 -21   2    0.40    0.37
  -4 -21  -2    1.05    0.35
  -4 -21   2    0.50    0.31
   0   0  -3    1.40    0.07
   0   0  -3    1.35    0.07
   0   0  -3    1.30    0.09
   0   0   3    1.08    0.08
   0   0  -3    1.29    0.06
   0   0  -3    1.39    0.08
   1   0  -3    0.06    0.03
   1   0   3    0.03    0.02
  -1   0   3    0.07    0.03
  -1   0  -3    0.15    0.04
   1   0   3    0.04    0.02
  -1   0   3    0.03    0.03
  -1   0   3    0.01    0.02
  -1   0   3    0.03    0.02
  -1   0  -3    0.12    0.03
   1   0   3    0.06    0.03
   1   0  -3    0.05    0.03
   1   0  -3    0.01    0.02
  -1   0   3    0.02    0.02
  -1   0  -3    0.00    0.02
   1   0  -3    0.02    0.02
  -2   0  -3   -0.02    0.04
   2   0   3   -0.04    0.03
  -2   0   3   -0.01    0.03
   2   0  -3   -0.05    0.04
   2   0  -3    0.03    0.05
  -2   0   3    0.02    0.04
   2   0   3    0.07    0.04
   2   0  -3   -0.03    0.04
   2   0   3    0.01    0.04
   2   0  -3   -0.09    0.03
  -2   0  -3    0.01    0.04
  -2   0   3   -0.03    0.04
  -2   0   3   -0.04    0.04
   2   0  -3   -0.05    0.05
  -2   0   3   -0.02    0.04
  -3   0   3    0.08    0.05
   3   0  -3   -0.01    0.04
   3   0  -3   -0.04    0.04
   3   0   3   -0.07    0.03
   3   0  -3   -0.10    0.02
  -3   0   3   -0.10    0.03
  -3   0   3    0.02    0.05
   3   0   3    0.01    0.04
   3   0  -3   -0.04    0.04
   3   0   3   -0.09    0.03
   3   0   3   -0.02    0.03
  -3   0   3    0.07    0.04
  -3   0   3   -0.08    0.05
   3   0   3   -0.09    0.03
  -3   0  -3   -0.01    0.03
   3   0  -3   -0.09    0.03
   3   0   3   -0.05    0.03
  -4   0   3   -0.15    0.07
   4   0   3    0.14    0.08
   4   0   3    0.29    0.12
  -4   0   3   -0.16    0.07
  -4   0   3   -0.10    0.06
  -4   0   3   -0.03    0.10
   4   0   3    0.07    0.10
   4   0  -3   -0.10    0.09
   4   0   3   -0.07    0.07
   4   0  -3   -0.02    0.10
   4   0  -3    0.02    0.10
   4   0   3    0.05    0.09
   4   0   3   -0.04    0.07
   4   0   3    0.13    0.10
   4   0  -3   -0.16    0.08
   4   0   3   -0.04    0.07
  -4   0   3   -0.22    0.07
   5   0  -3    0.02    0.05
   5   0  -3    0.08    0.04
   5   0  -3   -0.04    0.04
  -5   0   3   -0.01    0.05
   5   0   3    0.03    0.05
  -5   0   3   -0.03    0.03
   5   0   3    0.02    0.04
   5   0  -3    0.10    0.06
   5   0   3    0.03    0.04
   5   0   3    0.07    0.03
[truncated: 2,560,152 more chars]
